# Supplementary material for: Multiplex screening of 275 plasma protein biomarkers to identify a signature for early detection of colorectal cancer
Source: Mol Oncol. 2019 Nov 13;14(1):8–21. doi: 10.1002/1878-0261.12591 (PMC6944100; doi:10.1002/1878-0261.12591)
Supplement: Supplementary file 5 — Table S4. Diagnostic performance of the individual markers for detection of CRC in discovery and validation sets stratified by cancer location. [file MOL2-14-8-s005.xlsx]

## Sheet: ST4
Supplementary Table 4: Diagnostic performance of the individual markers for detection of CRC in discovery and validation sets stratified by cancer location
DISCOVERY SET																VALIDATION SET
Proximal Colon Cancer (n=41) vc Controls (n=99)						Distal Colon Cancer (n=23) vc Controls (n=99)					Rectal Cancer (n=31) vc Controls (n=99)					Proximal Colon Cancer (n=9) vc Controls (n=102)						Distal Colon Cancer (n=24) vc Controls (n=102)					Rectal Cancer (n=21) vc Controls (n=102)
Marker	AUC (95%CI)	p_value	p_valueadj	Se % at 80% Sp	Se % at 90% Sp	AUC (95%CI)	p_value	p_valueadj	Se % at 80% Sp	Se % at 90% Sp	AUC (95%CI)	p_value	p_valueadj	Se % at 80% Sp	Se % at 90% Sp	Marker	AUC (95%CI)	p_value	p_valueadj	Se % at 80% Sp	Se % at 90% Sp	AUC (95%CI)	p_value	p_valueadj	Se % at 80% Sp	Se % at 90% Sp	AUC (95%CI)	p_value	p_valueadj	Se % at 80% Sp	Se % at 90% Sp
ABL1	0.55[0.44-0.65]	0.364595	0.536169	0.268293	0.170732	0.58[0.45-0.7]	0.257463	0.481649	0.217391	0.130435	0.51[0.39-0.63]	0.83767	0.931235	0.193548	0.16129	ABL1	0.64[0.5-0.78]	0.168378	0.67612	0.333333	0.111111	0.54[0.41-0.66]	0.59099	0.833448	0.166667	0	0.57[0.45-0.69]	0.289761	0.573103	0.238095	0
ADAM.8	0.64[0.54-0.74]	0.00929841	0.0345552	0.317073	0.219512	0.67[0.55-0.78]	0.0128689	0.0884747	0.434783	0.26087	0.6[0.48-0.72]	0.0804178	0.345545	0.354839	0.193548	ADAM.8	0.48[0.23-0.73]	0.875521	0.95543	0.333333	0.333333	0.56[0.44-0.69]	0.334004	0.695841	0.208333	0.125	0.58[0.45-0.7]	0.261649	0.543646	0.190476	0.142857
ADAM.TS.15	0.5[0.39-0.61]	1	1	0.243902	0.219512	0.54[0.41-0.68]	0.516969	0.721657	0.217391	0.173913	0.58[0.46-0.7]	0.193509	0.548607	0.354839	0.0967742	ADAM.TS.15	0.68[0.49-0.88]	0.0703627	0.644991	0.444444	0.222222	0.51[0.38-0.64]	0.844844	0.925626	0.208333	0.0833333	0.49[0.36-0.61]	0.842821	0.93458	0.0952381	0.0952381
ALCAM	0.62[0.51-0.72]	0.030321	0.0825572	0.341463	0.243902	0.52[0.37-0.67]	0.753374	0.874168	0.304348	0.217391	0.58[0.45-0.7]	0.199184	0.553289	0.387097	0.225806	ALCAM	0.62[0.42-0.81]	0.245493	0.701285	0.333333	0.222222	0.57[0.45-0.68]	0.298046	0.694598	0.166667	0.0833333	0.62[0.49-0.74]	0.0935368	0.369059	0.380952	0.142857
ANXA1	0.65[0.55-0.75]	0.00621984	0.0260969	0.365854	0.243902	0.48[0.36-0.61]	0.803564	0.891049	0.217391	0.0869565	0.47[0.36-0.58]	0.652188	0.836715	0.193548	0.129032	ANXA1	0.51[0.34-0.68]	0.935422	0.975957	0.111111	0.111111	0.57[0.45-0.69]	0.283856	0.692225	0.25	0.0833333	0.69[0.58-0.79]	0.00710282	0.108515	0.333333	0.190476
AP.N	0.68[0.58-0.78]	0.000871772	0.00499453	0.439024	0.317073	0.53[0.38-0.68]	0.653878	0.81659	0.26087	0.217391	0.59[0.46-0.72]	0.130194	0.437697	0.354839	0.322581	AP.N	0.47[0.23-0.71]	0.766395	0.934344	0.333333	0.333333	0.54[0.4-0.67]	0.557134	0.819315	0.25	0.166667	0.58[0.44-0.73]	0.232839	0.520576	0.428571	0.238095
AREG	0.78[0.69-0.86]	<0.001	<0.001	0.585366	0.487805	0.8[0.7-0.9]	<0.001	<0.001	0.652174	0.478261	0.8[0.7-0.9]	<0.001	<0.001	0.677419	0.645161	AREG	0.73[0.52-0.94]	0.0242902	0.644991	0.666667	0.444444	0.67[0.55-0.79]	0.00835671	0.140933	0.5	0.25	0.8[0.68-0.91]	<0.005	<0.005	0.666667	0.571429
AREG.1	0.81[0.73-0.89]	<0.001	<0.001	0.658537	0.536585	0.83[0.73-0.93]	<0.001	<0.001	0.73913	0.434783	0.81[0.71-0.9]	<0.001	<0.001	0.709677	0.580645	AREG.1	0.71[0.5-0.93]	0.033765	0.644991	0.666667	0.444444	0.68[0.56-0.8]	0.00608948	0.128816	0.458333	0.333333	0.77[0.65-0.89]	<0.005	0.00620735	0.666667	0.47619
ARNT	0.49[0.41-0.56]	0.719467	0.820968	0.170732	0.097561	0.43[0.36-0.5]	0.137548	0.323297	0.913043	0.913043	0.45[0.38-0.53]	0.244587	0.60276	0.870968	0.870968	ARNT	0.51[0.37-0.64]	0.936996	0.975957	0.777778	0.777778	0.46[0.39-0.54]	0.392796	0.743374	0.875	0.875	0.5[0.41-0.59]	0.968469	0.990071	0.809524	0.809524
AXL	0.52[0.41-0.64]	0.656924	0.778681	0.268293	0.170732	0.52[0.37-0.66]	0.808632	0.893067	0.217391	0.0434783	0.54[0.43-0.66]	0.480954	0.760129	0.225806	0.0967742	AXL	0.62[0.39-0.85]	0.241129	0.698006	0.444444	0.222222	0.48[0.35-0.62]	0.796539	0.917345	0.25	0.208333	0.55[0.41-0.7]	0.433591	0.709747	0.333333	0.0952381
AZU1	0.67[0.58-0.77]	0.00137898	0.00729268	0.414634	0.268293	0.52[0.38-0.65]	0.778275	0.882905	0.26087	0.130435	0.49[0.37-0.61]	0.874051	0.942604	0.193548	0.0967742	AZU1	0.51[0.29-0.73]	0.926834	0.975957	0.222222	0.111111	0.59[0.49-0.7]	0.152133	0.580369	0.0833333	0	0.49[0.36-0.62]	0.933041	0.971918	0.238095	0.0952381
BACH1	0.55[0.46-0.65]	0.308283	0.478971	0.170732	0.146341	0.58[0.46-0.69]	0.257463	0.481649	0.173913	0.0869565	0.54[0.43-0.65]	0.501591	0.763164	0.193548	0.0645161	BACH1	0.68[0.53-0.83]	0.0737815	0.654513	0.111111	0.111111	0.55[0.43-0.66]	0.488484	0.790196	0.125	0.0833333	0.59[0.48-0.7]	0.195699	0.49831	0.0952381	0.0952381
BIRC2	0.54[0.44-0.64]	0.41459	0.587691	0.195122	0.121951	0.6[0.49-0.72]	0.117564	0.299334	0.304348	0.304348	0.57[0.45-0.68]	0.254144	0.60276	0.290323	0.290323	BIRC2	0.5[0.38-0.61]	0.961424	0.979228	0.888889	0.888889	0.46[0.41-0.51]	0.256104	0.692225	0.958333	0.958333	0.49[0.42-0.56]	0.746686	0.883067	0.904762	0.904762
BLM.hydrolase	0.61[0.5-0.73]	0.0332345	0.0887328	0.439024	0.243902	0.62[0.48-0.76]	0.0816559	0.24408	0.304348	0.26087	0.56[0.44-0.68]	0.35585	0.661209	0.322581	0.258065	BLM.hydrolase	0.54[0.31-0.77]	0.669573	0.907057	0.333333	0.222222	0.62[0.51-0.73]	0.0585205	0.359869	0.166667	0.166667	0.49[0.36-0.62]	0.853352	0.938687	0.238095	0
BTN3A2	0.63[0.52-0.74]	0.0158157	0.0517776	0.414634	0.243902	0.53[0.4-0.66]	0.632766	0.798214	0.26087	0.130435	0.57[0.43-0.7]	0.275742	0.6142	0.387097	0.258065	BTN3A2	0.45[0.21-0.69]	0.623034	0.874155	0.444444	0.222222	0.6[0.47-0.72]	0.136764	0.578616	0.25	0.0833333	0.55[0.42-0.69]	0.457644	0.731698	0.190476	0.0952381
CAIX	0.71[0.6-0.81]	<0.001	0.00101784	0.560976	0.512195	0.59[0.44-0.74]	0.15933	0.345007	0.434783	0.26087	0.61[0.48-0.73]	0.068039	0.301786	0.419355	0.258065	CAIX	0.71[0.53-0.89]	0.0395856	0.644991	0.444444	0.333333	0.59[0.44-0.73]	0.193064	0.60999	0.416667	0.291667	0.58[0.46-0.7]	0.265958	0.543646	0.190476	0.0952381
CASP.3	0.51[0.4-0.62]	0.840326	0.913398	0.219512	0.146341	0.65[0.54-0.77]	0.0231252	0.129784	0.347826	0.0434783	0.5[0.37-0.62]	0.982565	0.988336	0.322581	0.225806	CASP.3	0.64[0.5-0.77]	0.175154	0.67612	0.111111	0	0.59[0.47-0.71]	0.166869	0.588321	0.125	0.125	0.61[0.5-0.72]	0.118108	0.382116	0.047619	0.047619
CCL11	0.54[0.43-0.65]	0.4722	0.633439	0.390244	0.170732	0.46[0.33-0.58]	0.534046	0.734313	0.217391	0.130435	0.56[0.43-0.68]	0.341799	0.65274	0.387097	0.16129	CCL11	0.69[0.51-0.87]	0.0608768	0.644991	0.444444	0.111111	0.55[0.4-0.69]	0.454077	0.76141	0.333333	0.166667	0.46[0.33-0.6]	0.607113	0.83478	0.238095	0.142857
CCL15	0.64[0.54-0.74]	0.00769921	0.0306853	0.365854	0.170732	0.62[0.51-0.73]	0.0678123	0.237086	0.26087	0.0434783	0.6[0.48-0.72]	0.0852607	0.355253	0.322581	0.258065	CCL15	0.66[0.48-0.85]	0.108647	0.67612	0.444444	0.333333	0.59[0.44-0.74]	0.174628	0.591769	0.375	0.291667	0.63[0.49-0.77]	0.064056	0.288777	0.380952	0.0952381
CCL16	0.58[0.48-0.69]	0.13194	0.261033	0.317073	0.170732	0.68[0.55-0.8]	0.00900835	0.0728617	0.434783	0.304348	0.57[0.46-0.69]	0.210898	0.573792	0.290323	0.225806	CCL16	0.58[0.36-0.8]	0.439852	0.839996	0.222222	0.222222	0.48[0.34-0.63]	0.791748	0.917345	0.291667	0.25	0.57[0.42-0.72]	0.305345	0.581298	0.380952	0.238095
CCL24	0.6[0.49-0.7]	0.0719316	0.162141	0.341463	0.243902	0.65[0.52-0.79]	0.0243398	0.133492	0.434783	0.347826	0.53[0.41-0.65]	0.599946	0.812734	0.258065	0.193548	CCL24	0.55[0.37-0.73]	0.600303	0.867894	0.111111	0.111111	0.57[0.45-0.7]	0.262118	0.692225	0.291667	0.166667	0.49[0.36-0.62]	0.901039	0.951335	0.238095	0.142857
CD160	0.54[0.42-0.65]	0.515551	0.665617	0.341463	0.195122	0.55[0.42-0.69]	0.437945	0.658115	0.217391	0.130435	0.57[0.45-0.69]	0.259245	0.60276	0.322581	0.16129	CD160	0.53[0.31-0.76]	0.741775	0.934344	0.111111	0.111111	0.64[0.52-0.75]	0.0394442	0.31462	0.375	0.166667	0.59[0.46-0.72]	0.212453	0.50366	0.285714	0.0952381
CD163	0.57[0.46-0.67]	0.211274	0.367724	0.317073	0.195122	0.63[0.48-0.77]	0.0621076	0.224732	0.434783	0.304348	0.53[0.41-0.65]	0.596152	0.812734	0.193548	0.129032	CD163	0.58[0.39-0.76]	0.452751	0.842014	0.222222	0.111111	0.61[0.51-0.72]	0.0813907	0.399687	0.125	0.0416667	0.53[0.4-0.67]	0.650041	0.851244	0.285714	0.0952381
CD207	0.62[0.51-0.73]	0.0252962	0.0709843	0.414634	0.292683	0.65[0.51-0.78]	0.0302632	0.151316	0.391304	0.304348	0.53[0.41-0.65]	0.621002	0.823588	0.290323	0.129032	CD207	0.51[0.29-0.73]	0.935422	0.975957	0.111111	0.111111	0.56[0.44-0.69]	0.332451	0.695841	0.25	0.208333	0.49[0.36-0.62]	0.89572	0.951335	0.238095	0.047619
CD27	0.73[0.63-0.82]	<0.001	<0.001	0.560976	0.341463	0.64[0.5-0.79]	0.0323184	0.155549	0.478261	0.304348	0.57[0.44-0.7]	0.214911	0.573792	0.387097	0.225806	CD27	0.5[0.27-0.73]	0.99569	0.99569	0.222222	0.222222	0.59[0.47-0.72]	0.155721	0.580369	0.333333	0.125	0.49[0.34-0.63]	0.837566	0.93458	0.333333	0.0952381
CD28	0.56[0.45-0.66]	0.291098	0.457439	0.268293	0.0731707	0.61[0.48-0.74]	0.105854	0.277238	0.26087	0.130435	0.55[0.42-0.67]	0.437644	0.738742	0.225806	0.0967742	CD28	0.56[0.42-0.7]	0.311463	0.725866	0.777778	0.777778	0.45[0.42-0.48]	0.113216	0.502167	1	1	0.52[0.44-0.61]	0.516534	0.751634	1	1
CD48	0.57[0.47-0.67]	0.195024	0.34601	0.268293	0.097561	0.46[0.35-0.58]	0.602796	0.770355	0.173913	0.0434783	0.56[0.44-0.68]	0.314776	0.637144	0.290323	0.225806	CD48	0.49[0.25-0.73]	0.901126	0.968006	0.333333	0.222222	0.6[0.47-0.72]	0.14344	0.580369	0.25	0.25	0.64[0.52-0.77]	0.0387455	0.259878	0.285714	0.142857
CD70	0.58[0.47-0.68]	0.149839	0.284178	0.317073	0.146341	0.55[0.42-0.69]	0.432169	0.653003	0.304348	0.173913	0.54[0.42-0.65]	0.537001	0.777238	0.129032	0.0645161	CD70	0.58[0.36-0.79]	0.45928	0.842014	0.333333	0.111111	0.58[0.46-0.69]	0.244064	0.684874	0.125	0.125	0.67[0.55-0.79]	0.0148275	0.169265	0.428571	0.190476
CD83	0.56[0.46-0.66]	0.253261	0.414564	0.243902	0.121951	0.5[0.38-0.62]	0.994777	0.994777	0.130435	0.0869565	0.54[0.42-0.66]	0.501591	0.763164	0.258065	0.16129	CD83	0.43[0.18-0.68]	0.492703	0.867894	0.444444	0.333333	0.65[0.54-0.77]	0.0213454	0.225768	0.333333	0.208333	0.57[0.41-0.72]	0.341553	0.609917	0.380952	0.285714
CD93	0.58[0.47-0.69]	0.127306	0.255542	0.268293	0.097561	0.56[0.43-0.7]	0.339237	0.567487	0.347826	0.130435	0.62[0.5-0.74]	0.0511279	0.260374	0.258065	0.16129	CD93	0.6[0.41-0.79]	0.317643	0.727931	0.222222	0.111111	0.61[0.49-0.73]	0.0952919	0.459741	0.25	0.166667	0.56[0.44-0.69]	0.358884	0.628619	0.190476	0.142857
CDH5	0.54[0.43-0.64]	0.475026	0.634137	0.243902	0.146341	0.49[0.35-0.63]	0.875168	0.940122	0.217391	0.173913	0.61[0.5-0.73]	0.0551586	0.275793	0.322581	0.16129	CDH5	0.56[0.38-0.75]	0.534471	0.867894	0.222222	0.111111	0.66[0.55-0.77]	0.0137645	0.172057	0.333333	0.125	0.61[0.47-0.74]	0.122928	0.388567	0.285714	0.047619
CDSN	0.59[0.49-0.7]	0.0874923	0.189774	0.292683	0.195122	0.5[0.37-0.64]	0.943677	0.975606	0.26087	0.130435	0.51[0.4-0.62]	0.853685	0.935137	0.129032	0.0645161	CDSN	0.51[0.29-0.73]	0.943798	0.975957	0.222222	0.222222	0.48[0.34-0.62]	0.748161	0.917132	0.291667	0.208333	0.63[0.51-0.74]	0.0640333	0.288777	0.190476	0.190476
CEACAM1	0.55[0.44-0.66]	0.357374	0.528375	0.219512	0.146341	0.59[0.44-0.73]	0.20181	0.39813	0.478261	0.347826	0.63[0.51-0.74]	0.032224	0.196924	0.290323	0.225806	CEACAM1	0.59[0.38-0.8]	0.350049	0.773994	0.222222	0.222222	0.57[0.44-0.69]	0.318694	0.695563	0.208333	0.0416667	0.6[0.49-0.72]	0.143758	0.411806	0.238095	0.142857
CEACAM5	0.69[0.59-0.79]	<0.001	0.00221222	0.439024	0.365854	0.84[0.74-0.93]	<0.001	<0.001	0.73913	0.608696	0.73[0.62-0.85]	<0.001	0.00247919	0.580645	0.483871	CEACAM5	0.86[0.67-1]	<0.005	0.0417824	0.888889	0.666667	0.67[0.52-0.81]	0.010581	0.140933	0.541667	0.458333	0.7[0.55-0.85]	0.00432168	0.108042	0.619048	0.285714
CHI3L1	0.71[0.61-0.81]	<0.001	0.000708225	0.463415	0.292683	0.59[0.46-0.72]	0.167235	0.356508	0.304348	0.173913	0.5[0.38-0.63]	0.982565	0.988336	0.258065	0.16129	CHI3L1	0.58[0.38-0.79]	0.402445	0.819795	0.222222	0.222222	0.64[0.51-0.76]	0.0388535	0.31462	0.291667	0.166667	0.58[0.43-0.72]	0.268858	0.543646	0.285714	0.142857
CHIT1	0.5[0.4-0.6]	1	1	0.195122	0.097561	0.57[0.44-0.7]	0.300937	0.527286	0.26087	0.173913	0.5[0.38-0.61]	0.984742	0.988336	0.225806	0.0967742	CHIT1	0.66[0.46-0.85]	0.121069	0.67612	0.444444	0.333333	0.51[0.37-0.65]	0.864339	0.935801	0.25	0.125	0.54[0.39-0.68]	0.616542	0.843528	0.333333	0.0952381
CKAP4	0.76[0.67-0.84]	<0.001	<0.001	0.512195	0.390244	0.61[0.47-0.75]	0.0963906	0.265074	0.434783	0.26087	0.54[0.4-0.67]	0.558833	0.788098	0.387097	0.225806	CKAP4	0.6[0.33-0.88]	0.302201	0.716426	0.555556	0.222222	0.6[0.47-0.73]	0.131916	0.575824	0.291667	0.208333	0.61[0.47-0.74]	0.126226	0.390024	0.285714	0.190476
CLEC4A	0.55[0.44-0.66]	0.338561	0.508766	0.317073	0.292683	0.57[0.42-0.71]	0.304102	0.52863	0.347826	0.304348	0.53[0.41-0.65]	0.619075	0.823588	0.225806	0.129032	CLEC4A	0.64[0.45-0.83]	0.175154	0.67612	0.444444	0.222222	0.54[0.43-0.66]	0.528307	0.816204	0.125	0.0416667	0.55[0.41-0.68]	0.499348	0.746307	0.238095	0.0952381
CLEC4C	0.51[0.4-0.62]	0.854672	0.925334	0.170732	0.170732	0.63[0.51-0.75]	0.0542981	0.207389	0.347826	0.217391	0.54[0.41-0.66]	0.555164	0.78696	0.258065	0.16129	CLEC4C	0.55[0.31-0.8]	0.59281	0.867894	0.333333	0.333333	0.53[0.41-0.66]	0.608266	0.83582	0.25	0.0416667	0.61[0.47-0.76]	0.108914	0.382116	0.380952	0.285714
CLEC4D	0.52[0.41-0.63]	0.731278	0.830016	0.292683	0.219512	0.6[0.46-0.74]	0.12399	0.304439	0.478261	0.173913	0.53[0.4-0.67]	0.581089	0.807068	0.387097	0.258065	CLEC4D	0.61[0.41-0.8]	0.287268	0.716426	0.222222	0.222222	0.48[0.36-0.6]	0.744297	0.917132	0.166667	0.125	0.61[0.47-0.75]	0.111914	0.382116	0.285714	0.238095
CLEC4G	0.54[0.43-0.65]	0.480706	0.635549	0.292683	0.170732	0.53[0.38-0.67]	0.704204	0.857361	0.347826	0.173913	0.52[0.41-0.63]	0.743064	0.878118	0.193548	0.0322581	CLEC4G	0.64[0.44-0.85]	0.152301	0.67612	0.333333	0.222222	0.54[0.4-0.67]	0.59099	0.833448	0.25	0.25	0.57[0.42-0.71]	0.34842	0.618165	0.380952	0.142857
CLEC6A	0.6[0.5-0.71]	0.0604638	0.143597	0.365854	0.243902	0.64[0.52-0.77]	0.0328506	0.155549	0.304348	0.26087	0.51[0.39-0.63]	0.884886	0.948718	0.258065	0.129032	CLEC6A	0.69[0.53-0.85]	0.0619893	0.644991	0.333333	0.222222	0.49[0.36-0.62]	0.918233	0.963794	0.25	0.0833333	0.59[0.45-0.72]	0.209498	0.50366	0.380952	0.142857
CLEC7A	0.58[0.48-0.68]	0.137915	0.265222	0.292683	0.170732	0.47[0.35-0.6]	0.704204	0.857361	0.217391	0.0869565	0.56[0.44-0.69]	0.309545	0.637144	0.322581	0.0967742	CLEC7A	0.54[0.27-0.81]	0.689358	0.920259	0.333333	0.222222	0.48[0.36-0.61]	0.796539	0.917345	0.166667	0.125	0.58[0.45-0.71]	0.264516	0.543646	0.238095	0.142857
CNTN1	0.75[0.66-0.84]	<0.001	<0.001	0.487805	0.390244	0.66[0.53-0.79]	0.0174969	0.108837	0.434783	0.391304	0.62[0.49-0.74]	0.0449587	0.253769	0.483871	0.322581	CNTN1	0.53[0.34-0.71]	0.799588	0.935689	0.222222	0.111111	0.55[0.43-0.67]	0.442919	0.756539	0.166667	0.0833333	0.67[0.55-0.8]	0.0137606	0.169265	0.428571	0.142857
CNTNAP2	0.55[0.44-0.65]	0.381795	0.555521	0.268293	0.170732	0.61[0.47-0.75]	0.100388	0.272606	0.347826	0.26087	0.57[0.44-0.69]	0.267406	0.60276	0.290323	0.129032	CNTNAP2	0.53[0.3-0.76]	0.791254	0.935689	0.333333	0.222222	0.57[0.45-0.7]	0.272839	0.692225	0.208333	0.166667	0.55[0.41-0.68]	0.512241	0.751634	0.285714	0.0952381
COL1A1	0.54[0.43-0.65]	0.452678	0.62556	0.243902	0.195122	0.51[0.36-0.65]	0.921785	0.967522	0.26087	0.130435	0.5[0.38-0.63]	0.952079	0.984292	0.225806	0.0645161	COL1A1	0.64[0.48-0.8]	0.178618	0.67612	0.222222	0.111111	0.58[0.46-0.71]	0.210618	0.629566	0.25	0.125	0.55[0.41-0.69]	0.490849	0.746307	0.238095	0.142857
CPA1	0.58[0.48-0.69]	0.117344	0.239033	0.317073	0.195122	0.51[0.38-0.65]	0.8392	0.912174	0.217391	0.130435	0.62[0.51-0.72]	0.0492069	0.255319	0.290323	0.16129	CPA1	0.51[0.28-0.75]	0.901126	0.968006	0.222222	0.111111	0.57[0.43-0.7]	0.29517	0.693777	0.375	0.25	0.65[0.52-0.77]	0.0322888	0.233669	0.285714	0.0952381
CPB1	0.56[0.45-0.67]	0.269792	0.433876	0.341463	0.170732	0.59[0.45-0.73]	0.167235	0.356508	0.347826	0.217391	0.61[0.49-0.72]	0.0749056	0.326969	0.354839	0.193548	CPB1	0.54[0.31-0.77]	0.717416	0.926242	0.222222	0.222222	0.59[0.45-0.73]	0.176609	0.591769	0.458333	0.125	0.58[0.45-0.72]	0.232839	0.520576	0.190476	0.047619
CPE	0.63[0.52-0.73]	0.0187067	0.0582943	0.390244	0.219512	0.61[0.48-0.75]	0.0887772	0.25431	0.347826	0.26087	0.68[0.57-0.79]	0.00229963	0.0268326	0.419355	0.322581	CPE	0.51[0.38-0.65]	0.892578	0.966374	0	0	0.57[0.43-0.71]	0.318694	0.695563	0.291667	0.166667	0.51[0.36-0.66]	0.869197	0.94478	0.238095	0.190476
CRNN	0.59[0.48-0.69]	0.114162	0.237838	0.341463	0.195122	0.63[0.5-0.76]	0.0538907	0.207389	0.434783	0.26087	0.54[0.42-0.66]	0.491215	0.763164	0.16129	0.129032	CRNN	0.61[0.39-0.83]	0.263502	0.713025	0.444444	0.111111	0.55[0.42-0.68]	0.413943	0.754935	0.291667	0.0833333	0.54[0.39-0.68]	0.597748	0.826033	0.238095	0.142857
CSTB	0.59[0.49-0.69]	0.0955622	0.20531	0.268293	0.170732	0.49[0.36-0.62]	0.895843	0.951185	0.26087	0.130435	0.53[0.41-0.65]	0.630679	0.825889	0.225806	0.193548	CSTB	0.45[0.21-0.68]	0.59281	0.867894	0.333333	0.333333	0.59[0.47-0.71]	0.174628	0.591769	0.25	0.125	0.68[0.56-0.79]	0.0118284	0.16264	0.428571	0.142857
CTSD	0.57[0.46-0.68]	0.182699	0.332729	0.365854	0.219512	0.72[0.6-0.85]	0.000993042	0.0136543	0.521739	0.391304	0.54[0.41-0.67]	0.505076	0.763164	0.322581	0.225806	CTSD	0.67[0.55-0.8]	0.0888426	0.67612	0.111111	0	0.7[0.58-0.83]	0.00195457	0.0949079	0.541667	0.416667	0.53[0.38-0.68]	0.669511	0.854672	0.333333	0.238095
CTSV	0.77[0.69-0.86]	<0.001	<0.001	0.560976	0.439024	0.57[0.43-0.7]	0.327785	0.559177	0.347826	0.173913	0.74[0.63-0.84]	<0.001	0.00247919	0.516129	0.387097	CTSV	0.54[0.32-0.77]	0.661722	0.90534	0.333333	0.222222	0.51[0.37-0.64]	0.923284	0.965411	0.208333	0.166667	0.54[0.39-0.69]	0.574627	0.807474	0.238095	0.142857
CTSZ	0.49[0.38-0.6]	0.80116	0.881277	0.268293	0.121951	0.66[0.53-0.79]	0.0194487	0.111425	0.521739	0.217391	0.56[0.45-0.67]	0.309545	0.637144	0.290323	0.129032	CTSZ	0.59[0.38-0.81]	0.367013	0.782391	0.333333	0.222222	0.56[0.43-0.68]	0.386119	0.742537	0.166667	0.125	0.48[0.35-0.61]	0.800996	0.906477	0.142857	0.142857
CXADR	0.58[0.47-0.69]	0.153105	0.288382	0.317073	0.317073	0.6[0.45-0.76]	0.128862	0.310852	0.478261	0.347826	0.61[0.49-0.73]	0.0656013	0.301786	0.387097	0.258065	CXADR	0.63[0.46-0.81]	0.189314	0.67612	0.222222	0.222222	0.56[0.43-0.69]	0.346587	0.711279	0.291667	0.25	0.48[0.34-0.61]	0.744428	0.883067	0.0952381	0.0952381
CXCL12	0.55[0.44-0.65]	0.402053	0.572874	0.268293	0.170732	0.57[0.44-0.7]	0.277219	0.511646	0.304348	0.130435	0.48[0.36-0.6]	0.743064	0.878118	0.322581	0.16129	CXCL12	0.63[0.44-0.82]	0.18684	0.67612	0.444444	0.222222	0.5[0.38-0.61]	0.945459	0.972749	0.125	0.0416667	0.65[0.53-0.77]	0.0277811	0.21828	0.285714	0.142857
CXCL13	0.65[0.55-0.75]	0.00430347	0.019088	0.341463	0.243902	0.66[0.53-0.79]	0.0171891	0.108837	0.304348	0.217391	0.58[0.47-0.69]	0.160297	0.489349	0.225806	0.193548	CXCL13	0.49[0.28-0.71]	0.935422	0.975957	0.222222	0.111111	0.57[0.43-0.7]	0.318694	0.695563	0.375	0.166667	0.61[0.48-0.74]	0.118108	0.382116	0.285714	0.190476
CXCL16	0.57[0.46-0.69]	0.172396	0.31606	0.390244	0.268293	0.65[0.52-0.78]	0.0297672	0.151316	0.391304	0.173913	0.55[0.42-0.68]	0.429849	0.738742	0.387097	0.290323	CXCL16	0.56[0.32-0.81]	0.541602	0.867894	0.444444	0.111111	0.55[0.42-0.68]	0.431919	0.754935	0.25	0.166667	0.61[0.49-0.74]	0.101693	0.372875	0.238095	0.190476
CXL17	0.55[0.45-0.66]	0.315956	0.485407	0.219512	0.097561	0.62[0.51-0.74]	0.064434	0.230121	0.347826	0.130435	0.57[0.45-0.69]	0.246773	0.60276	0.258065	0.129032	CXL17	0.74[0.59-0.89]	0.0177235	0.644991	0.444444	0.444444	0.56[0.44-0.68]	0.372646	0.726792	0.25	0.166667	0.58[0.46-0.7]	0.265958	0.543646	0.238095	0.142857
CYR61	0.63[0.52-0.74]	0.0165248	0.0534625	0.439024	0.317073	0.53[0.39-0.68]	0.605079	0.770355	0.347826	0.173913	0.61[0.49-0.74]	0.0628484	0.301786	0.387097	0.258065	CYR61	0.69[0.53-0.86]	0.0538046	0.644991	0.333333	0.222222	0.48[0.35-0.62]	0.815779	0.917345	0.291667	0.125	0.52[0.38-0.66]	0.754621	0.883067	0.190476	0.190476
DAPP1	0.51[0.4-0.62]	0.865464	0.933343	0.219512	0.146341	0.65[0.52-0.77]	0.026045	0.137738	0.391304	0.217391	0.55[0.43-0.67]	0.400151	0.705395	0.225806	0.0645161	DAPP1	0.66[0.5-0.82]	0.110269	0.67612	0.111111	0	0.52[0.4-0.64]	0.785074	0.917345	0.208333	0.208333	0.56[0.44-0.67]	0.422356	0.708219	0.0952381	0
DCBLD2	0.52[0.4-0.63]	0.772981	0.857136	0.268293	0.146341	0.54[0.41-0.66]	0.573482	0.754582	0.130435	0.0434783	0.56[0.44-0.68]	0.320065	0.637811	0.258065	0.129032	DCBLD2	0.74[0.6-0.89]	0.0167134	0.644991	0.444444	0.222222	0.62[0.49-0.74]	0.0730729	0.391732	0.333333	0.208333	0.53[0.39-0.68]	0.630807	0.850352	0.333333	0.190476
DCTN1	0.5[0.4-0.61]	0.937953	0.958873	0.146341	0.097561	0.6[0.49-0.71]	0.140809	0.3254	0.173913	0.0434783	0.56[0.44-0.68]	0.309545	0.637144	0.290323	0.0967742	DCTN1	0.47[0.3-0.65]	0.791254	0.935689	0.333333	0	0.52[0.4-0.63]	0.820607	0.917345	0.125	0.0833333	0.57[0.44-0.71]	0.295929	0.573103	0.285714	0.190476
DDX58	0.64[0.54-0.74]	0.010434	0.0377547	0.439024	0.170732	0.5[0.36-0.63]	0.963385	0.981225	0.217391	0.0869565	0.5[0.38-0.62]	0.97162	0.988224	0.290323	0.0967742	DDX58	0.56[0.32-0.79]	0.577955	0.867894	0.444444	0.111111	0.55[0.43-0.68]	0.439235	0.754935	0.125	0.0833333	0.66[0.53-0.79]	0.0213276	0.189197	0.428571	0.190476
DFFA	0.55[0.45-0.65]	0.336254	0.508076	0.317073	0.0487805	0.57[0.45-0.69]	0.28896	0.524742	0.173913	0.130435	0.53[0.41-0.65]	0.584837	0.808192	0.16129	0.0967742	DFFA	0.62[0.47-0.77]	0.220129	0.680174	0.333333	0.111111	0.55[0.43-0.68]	0.435568	0.754935	0.208333	0.0416667	0.65[0.53-0.77]	0.026777	0.216578	0.285714	0.047619
DGKZ	0.48[0.41-0.56]	0.67289	0.787425	0.804878	0.804878	0.45[0.37-0.54]	0.341783	0.567487	0.869565	0.869565	0.44[0.37-0.51]	0.131204	0.437697	0.903226	0.903226	DGKZ	0.52[0.41-0.63]	0.757998	0.934344	0.888889	0.888889	0.46[0.43-0.49]	0.160393	0.580369	1	1	0.53[0.45-0.61]	0.411347	0.693991	0.857143	0.857143
DLK.1	0.61[0.5-0.72]	0.040676	0.102623	0.365854	0.219512	0.62[0.49-0.74]	0.0851563	0.251806	0.391304	0.130435	0.59[0.47-0.71]	0.130194	0.437697	0.258065	0.225806	DLK.1	0.59[0.4-0.77]	0.396401	0.813509	0.111111	0.111111	0.63[0.51-0.75]	0.0548909	0.351046	0.291667	0.125	0.69[0.58-0.8]	0.00668485	0.108515	0.333333	0.285714
DLL1	0.75[0.66-0.83]	<0.001	<0.001	0.439024	0.390244	0.68[0.57-0.8]	0.00646893	0.0555924	0.347826	0.347826	0.57[0.45-0.68]	0.276948	0.6142	0.258065	0.129032	DLL1	0.6[0.36-0.84]	0.317643	0.727931	0.333333	0.333333	0.58[0.44-0.71]	0.23907	0.68483	0.375	0.166667	0.56[0.42-0.7]	0.402686	0.690004	0.333333	0.0952381
DPP10	0.53[0.42-0.64]	0.550132	0.697172	0.268293	0.146341	0.63[0.49-0.77]	0.0559597	0.210807	0.478261	0.304348	0.49[0.37-0.6]	0.814268	0.913975	0.225806	0.0967742	DPP10	0.53[0.31-0.74]	0.807946	0.93749	0.222222	0.222222	0.54[0.4-0.68]	0.557133	0.819315	0.291667	0.125	0.62[0.49-0.75]	0.0822944	0.342893	0.333333	0.238095
EDAR	0.65[0.54-0.76]	0.00544491	0.0233961	0.463415	0.268293	0.56[0.42-0.7]	0.380419	0.611785	0.26087	0.217391	0.53[0.4-0.65]	0.670007	0.841333	0.290323	0.193548	EDAR	0.5[0.33-0.66]	0.987068	0.994302	0.111111	0.111111	0.69[0.58-0.8]	0.003816	0.0949079	0.333333	0.125	0.57[0.46-0.68]	0.314892	0.581298	0.238095	0
EGF	0.55[0.45-0.66]	0.34554	0.51364	0.219512	0.146341	0.56[0.44-0.68]	0.396622	0.630468	0.173913	0.130435	0.54[0.42-0.66]	0.491215	0.763164	0.290323	0.129032	EGF	0.55[0.4-0.71]	0.607839	0.867894	0.111111	0.111111	0.53[0.4-0.66]	0.634591	0.839003	0.25	0.166667	0.57[0.46-0.67]	0.341553	0.609917	0.0952381	0.047619
EGFR	0.85[0.78-0.91]	<0.001	<0.001	0.658537	0.536585	0.59[0.45-0.73]	0.192712	0.384029	0.304348	0.217391	0.69[0.59-0.8]	0.00110783	0.0160344	0.451613	0.290323	EGFR	0.53[0.31-0.75]	0.774656	0.934344	0.222222	0.111111	0.49[0.37-0.62]	0.908496	0.960909	0.125	0.0416667	0.58[0.44-0.72]	0.246265	0.537483	0.380952	0.142857
EGLN1	0.61[0.51-0.71]	0.0402574	0.102507	0.439024	0.121951	0.52[0.39-0.65]	0.772385	0.88244	0.173913	0.173913	0.46[0.34-0.58]	0.526375	0.774081	0.290323	0.193548	EGLN1	0.58[0.36-0.79]	0.458728	0.842014	0.333333	0.333333	0.57[0.46-0.69]	0.268295	0.692225	0.125	0.125	0.66[0.55-0.78]	0.0180416	0.172073	0.238095	0.190476
EIF4G1	0.53[0.42-0.64]	0.563968	0.70177	0.268293	0.243902	0.6[0.47-0.73]	0.13219	0.313381	0.347826	0.130435	0.56[0.43-0.68]	0.355848	0.661209	0.258065	0.16129	EIF4G1	0.74[0.64-0.84]	0.0177235	0.644991	0.222222	0.222222	0.54[0.42-0.67]	0.504217	0.803176	0.208333	0.0416667	0.57[0.46-0.68]	0.331416	0.603572	0.047619	0
EIF5A	0.53[0.48-0.58]	0.0991595	0.20976	1	1	0.51[0.46-0.55]	0.750286	0.874168	1	1	0.52[0.47-0.56]	0.384808	0.691649	1	1	EIF5A	0.51[0.39-0.63]	0.843086	0.946321	1	1	0.45[0.42-0.48]	0.113216	0.502167	1	1	0.55[0.46-0.64]	0.202747	0.502326	1	1
Ep.CAM	0.58[0.47-0.7]	0.115215	0.238227	0.365854	0.243902	0.54[0.4-0.67]	0.600517	0.770355	0.26087	0.130435	0.62[0.51-0.73]	0.0461399	0.253769	0.354839	0.0967742	Ep.CAM	0.56[0.43-0.68]	0.570593	0.867894	0	0	0.53[0.39-0.67]	0.616987	0.83582	0.291667	0.166667	0.48[0.35-0.61]	0.76999	0.885972	0.190476	0.142857
EPHA2	0.7[0.6-0.8]	<0.001	0.00148217	0.512195	0.365854	0.67[0.55-0.78]	0.0121757	0.0884747	0.26087	0.130435	0.55[0.42-0.67]	0.447612	0.741526	0.225806	0.16129	EPHA2	0.55[0.32-0.79]	0.607838	0.867894	0.222222	0.222222	0.58[0.44-0.71]	0.25427	0.692225	0.333333	0.166667	0.52[0.38-0.65]	0.795805	0.904323	0.238095	0.047619
EPHB4	0.7[0.6-0.79]	<0.001	0.00181836	0.463415	0.317073	0.59[0.46-0.72]	0.175428	0.365479	0.217391	0.173913	0.61[0.5-0.72]	0.0680382	0.301786	0.354839	0.193548	EPHB4	0.52[0.27-0.76]	0.867014	0.953715	0.222222	0.222222	0.55[0.42-0.67]	0.484594	0.790196	0.208333	0.208333	0.51[0.38-0.64]	0.858628	0.940728	0.142857	0.0952381
ERBB2	0.68[0.58-0.78]	0.000776618	0.00454404	0.536585	0.292683	0.51[0.36-0.65]	0.937392	0.972765	0.217391	0.130435	0.74[0.65-0.84]	<0.001	0.00164075	0.548387	0.322581	ERBB2	0.53[0.36-0.7]	0.749954	0.934344	0.222222	0	0.5[0.36-0.65]	0.962836	0.980666	0.291667	0.125	0.67[0.55-0.79]	0.0153877	0.169265	0.333333	0.238095
ERBB3	0.69[0.59-0.79]	<0.001	0.00304559	0.512195	0.317073	0.52[0.38-0.66]	0.783377	0.882905	0.217391	0.173913	0.71[0.6-0.82]	0.000383534	0.00703146	0.580645	0.354839	ERBB3	0.71[0.51-0.9]	0.0395856	0.644991	0.444444	0.333333	0.57[0.45-0.69]	0.289476	0.692225	0.25	0.166667	0.61[0.47-0.74]	0.114978	0.382116	0.333333	0.285714
ERBB4	0.73[0.64-0.83]	<0.001	<0.001	0.585366	0.439024	0.53[0.37-0.69]	0.614247	0.778424	0.347826	0.304348	0.68[0.57-0.79]	0.00234176	0.0268326	0.451613	0.387097	ERBB4	0.58[0.4-0.75]	0.446274	0.840587	0.111111	0.111111	0.59[0.46-0.72]	0.159372	0.580369	0.291667	0.166667	0.66[0.54-0.79]	0.0191567	0.175603	0.333333	0.238095
ESM.1	0.66[0.56-0.76]	0.002435	0.0117478	0.439024	0.317073	0.67[0.53-0.8]	0.0122889	0.0884747	0.434783	0.304348	0.56[0.44-0.68]	0.316092	0.637144	0.225806	0.16129	ESM.1	0.49[0.25-0.73]	0.918255	0.975957	0.444444	0.111111	0.5[0.37-0.63]	0.997521	0.997521	0.208333	0.0833333	0.52[0.38-0.66]	0.790623	0.902163	0.238095	0.047619
FABP4	0.57[0.46-0.68]	0.193451	0.34601	0.317073	0.146341	0.63[0.5-0.76]	0.0466025	0.197164	0.391304	0.173913	0.61[0.48-0.74]	0.0664057	0.301786	0.354839	0.258065	FABP4	0.54[0.3-0.77]	0.717416	0.926242	0.333333	0.222222	0.54[0.42-0.66]	0.54882	0.819315	0.208333	0.125	0.55[0.42-0.69]	0.453584	0.731698	0.238095	0.142857
FADD	0.56[0.46-0.66]	0.244801	0.406183	0.243902	0.121951	0.54[0.41-0.66]	0.5646	0.754582	0.130435	0.0434783	0.54[0.42-0.65]	0.537	0.777238	0.225806	0.193548	FADD	0.59[0.38-0.79]	0.396397	0.813509	0.333333	0	0.49[0.38-0.61]	0.928219	0.966895	0.125	0.0416667	0.61[0.47-0.74]	0.131299	0.401191	0.333333	0.0952381
FAM3B	0.46[0.35-0.57]	0.433621	0.605308	0.292683	0.219512	0.52[0.39-0.66]	0.713948	0.857361	0.173913	0.0869565	0.61[0.5-0.72]	0.063236	0.301786	0.322581	0.16129	FAM3B	0.64[0.41-0.87]	0.161801	0.67612	0.666667	0.222222	0.44[0.3-0.57]	0.35299	0.713768	0.333333	0.166667	0.47[0.32-0.62]	0.684262	0.859233	0.285714	0.285714
FAS	0.46[0.36-0.56]	0.463777	0.628785	0.268293	0.170732	0.52[0.37-0.67]	0.743452	0.874168	0.304348	0.26087	0.56[0.45-0.67]	0.294198	0.637043	0.193548	0.0967742	FAS	0.58[0.34-0.82]	0.433482	0.839996	0.333333	0.222222	0.54[0.41-0.67]	0.536464	0.819315	0.25	0.125	0.48[0.33-0.62]	0.764856	0.885972	0.142857	0.142857
FASLG	0.66[0.57-0.75]	0.00318926	0.0148652	0.292683	0.121951	0.66[0.54-0.78]	0.0165872	0.108607	0.391304	0.173913	0.64[0.52-0.76]	0.0227144	0.160166	0.387097	0.290323	FASLG	0.57[0.31-0.83]	0.47918	0.866937	0.444444	0.333333	0.54[0.41-0.67]	0.524251	0.814515	0.25	0.125	0.55[0.41-0.69]	0.495088	0.746307	0.142857	0.142857
FCRL3	0.57[0.46-0.67]	0.209524	0.367001	0.219512	0.097561	0.57[0.43-0.71]	0.291772	0.524742	0.304348	0.217391	0.51[0.38-0.65]	0.835456	0.931235	0.322581	0.16129	FCRL3	0.55[0.32-0.78]	0.653867	0.899068	0.333333	0.222222	0.48[0.36-0.6]	0.810942	0.917345	0.125	0.125	0.56[0.43-0.68]	0.429628	0.709747	0.190476	0.047619
FCRL6	0.64[0.54-0.74]	0.00917489	0.0345552	0.365854	0.146341	0.56[0.42-0.69]	0.405801	0.634064	0.173913	0.0869565	0.56[0.44-0.67]	0.347376	0.658816	0.258065	0.129032	FCRL6	0.48[0.25-0.71]	0.850046	0.946408	0.333333	0.222222	0.59[0.46-0.71]	0.186766	0.603875	0.208333	0.166667	0.5[0.36-0.64]	0.97587	0.992054	0.190476	0.142857
FCRLB	0.53[0.42-0.64]	0.630661	0.754052	0.268293	0.146341	0.64[0.51-0.76]	0.041779	0.182369	0.391304	0.173913	0.48[0.36-0.59]	0.728651	0.877483	0.258065	0.0967742	FCRLB	0.52[0.31-0.73]	0.850046	0.946408	0.222222	0.222222	0.55[0.4-0.69]	0.48072	0.790196	0.333333	0.208333	0.5[0.37-0.63]	0.991956	0.995576	0.142857	0.0952381
FGF.BP1	0.56[0.45-0.67]	0.271785	0.434539	0.146341	0.121951	0.45[0.31-0.59]	0.441821	0.658341	0.26087	0.26087	0.5[0.38-0.62]	1	1	0.129032	0.129032	FGF.BP1	0.55[0.32-0.78]	0.600303	0.867894	0.333333	0.111111	0.48[0.34-0.62]	0.770287	0.917345	0.291667	0.25	0.48[0.33-0.62]	0.739348	0.883067	0.285714	0.238095
FGF2	0.57[0.45-0.69]	0.185722	0.336011	0.463415	0.243902	0.62[0.49-0.75]	0.0718497	0.237086	0.434783	0.173913	0.57[0.44-0.7]	0.249009	0.60276	0.322581	0.193548	FGF2	0.65[0.52-0.77]	0.146905	0.67612	0.111111	0	0.52[0.39-0.64]	0.795042	0.917345	0.25	0.25	0.55[0.41-0.68]	0.513189	0.751634	0.285714	0.285714
FR.alpha	0.54[0.43-0.65]	0.480706	0.635549	0.268293	0.121951	0.57[0.44-0.7]	0.305644	0.52863	0.26087	0.130435	0.57[0.45-0.68]	0.253523	0.60276	0.290323	0.0645161	FR.alpha	0.61[0.37-0.86]	0.263502	0.713025	0.444444	0.444444	0.64[0.5-0.78]	0.0333485	0.295833	0.458333	0.416667	0.64[0.51-0.78]	0.0406861	0.266397	0.333333	0.238095
FR.gamma	0.61[0.51-0.72]	0.0363842	0.094393	0.243902	0.170732	0.53[0.4-0.65]	0.684865	0.848368	0.217391	0.0434783	0.53[0.41-0.64]	0.666031	0.840176	0.225806	0.0645161	FR.gamma	0.5[0.28-0.72]	0.987071	0.994302	0.333333	0.222222	0.56[0.44-0.67]	0.399885	0.748085	0.208333	0.0416667	0.62[0.47-0.76]	0.0935368	0.369059	0.333333	0.238095
FURIN	0.64[0.54-0.74]	0.0107566	0.0384164	0.341463	0.121951	0.71[0.6-0.82]	0.00146659	0.0175354	0.434783	0.217391	0.55[0.43-0.67]	0.426664	0.738742	0.322581	0.129032	FURIN	0.62[0.44-0.8]	0.241129	0.698006	0.222222	0.222222	0.6[0.47-0.72]	0.146871	0.580369	0.25	0.166667	0.56[0.43-0.69]	0.380398	0.662085	0.142857	0.0952381
FXYD5	0.54[0.43-0.65]	0.464157	0.628785	0.317073	0.317073	0.6[0.48-0.73]	0.119102	0.299334	0.26087	0.26087	0.56[0.44-0.67]	0.334026	0.646881	0.290323	0.290323	FXYD5	0.63[0.44-0.82]	0.133269	0.67612	0.555556	0.111111	0.48[0.37-0.58]	0.689696	0.878085	0.708333	0.708333	0.46[0.35-0.57]	0.4762	0.746307	0.761905	0.761905
Gal.1	0.57[0.47-0.67]	0.1998	0.352211	0.243902	0.121951	0.54[0.42-0.66]	0.523339	0.726859	0.26087	0	0.48[0.35-0.61]	0.747198	0.878118	0.290323	0.193548	Gal.1	0.47[0.25-0.7]	0.807946	0.93749	0.333333	0.222222	0.7[0.59-0.81]	0.00235684	0.0949079	0.333333	0.25	0.63[0.5-0.76]	0.0567066	0.283535	0.333333	0.190476
Gal.3	0.55[0.45-0.66]	0.311557	0.481338	0.219512	0.146341	0.55[0.43-0.68]	0.424536	0.650797	0.26087	0.0869565	0.49[0.37-0.61]	0.908659	0.961082	0.290323	0.129032	Gal.3	0.58[0.35-0.81]	0.420905	0.838759	0.444444	0.222222	0.51[0.37-0.65]	0.87902	0.944259	0.208333	0.166667	0.63[0.5-0.77]	0.0524807	0.281897	0.428571	0.190476
Gal.4	0.68[0.59-0.78]	0.00059418	0.00355217	0.390244	0.341463	0.76[0.65-0.87]	<0.001	0.00176749	0.565217	0.347826	0.58[0.46-0.71]	0.155473	0.489349	0.322581	0.290323	Gal.4	0.62[0.37-0.86]	0.249913	0.701285	0.444444	0.333333	0.66[0.53-0.78]	0.0174838	0.203734	0.416667	0.125	0.55[0.42-0.69]	0.433591	0.709747	0.285714	0.0952381
GALNT3	0.59[0.49-0.7]	0.0834474	0.185451	0.317073	0.243902	0.48[0.34-0.61]	0.71391	0.857361	0.26087	0.173913	0.55[0.43-0.67]	0.393953	0.703488	0.290323	0.129032	GALNT3	0.57[0.38-0.75]	0.43189	0.839996	0.333333	0.111111	0.48[0.37-0.59]	0.727746	0.908669	0.208333	0.125	0.54[0.42-0.66]	0.498371	0.746307	0.571429	0.571429
GDF.15	0.79[0.71-0.87]	<0.001	<0.001	0.634146	0.439024	0.78[0.68-0.89]	<0.001	0.000784144	0.652174	0.391304	0.72[0.6-0.83]	0.000311204	0.00611294	0.548387	0.354839	GDF.15	0.67[0.45-0.89]	0.095092	0.67612	0.444444	0.444444	0.7[0.58-0.81]	0.00277667	0.0949079	0.375	0.25	0.58[0.44-0.72]	0.24083	0.529827	0.285714	0.238095
GLB1	0.56[0.46-0.66]	0.245731	0.406183	0.292683	0.0487805	0.55[0.42-0.68]	0.467487	0.680206	0.217391	0.130435	0.65[0.54-0.75]	0.014602	0.108528	0.387097	0.129032	GLB1	0.53[0.36-0.7]	0.791249	0.935689	0	0	0.62[0.5-0.75]	0.0593214	0.359869	0.333333	0.166667	0.66[0.55-0.76]	0.0241235	0.207312	0.285714	0.0952381
GPC1	0.48[0.37-0.59]	0.707304	0.810453	0.292683	0.146341	0.56[0.42-0.71]	0.362899	0.594031	0.347826	0.217391	0.67[0.55-0.78]	0.00560724	0.0560025	0.483871	0.322581	GPC1	0.57[0.33-0.81]	0.485916	0.867894	0.333333	0.222222	0.46[0.32-0.59]	0.516189	0.811154	0.25	0.25	0.69[0.57-0.81]	0.00628912	0.108515	0.47619	0.285714
GPNMB	0.53[0.42-0.64]	0.576408	0.70641	0.292683	0.146341	0.55[0.42-0.69]	0.426436	0.650797	0.217391	0.217391	0.65[0.53-0.77]	0.0131253	0.106161	0.516129	0.258065	GPNMB	0.52[0.37-0.67]	0.867014	0.953715	0.111111	0	0.51[0.4-0.63]	0.839984	0.925626	0.166667	0.0833333	0.54[0.42-0.67]	0.529698	0.766668	0.238095	0.0952381
GRN	0.58[0.47-0.69]	0.129607	0.258275	0.341463	0.243902	0.67[0.55-0.79]	0.0110937	0.0847433	0.434783	0.173913	0.45[0.33-0.57]	0.434653	0.738742	0.290323	0.16129	GRN	0.55[0.3-0.8]	0.600303	0.867894	0.333333	0.222222	0.58[0.45-0.72]	0.203905	0.616196	0.291667	0.208333	0.61[0.5-0.72]	0.118108	0.382116	0.285714	0.047619
GZMB	0.65[0.55-0.74]	0.0069959	0.0287145	0.341463	0.170732	0.64[0.51-0.77]	0.0339376	0.155549	0.304348	0.0869565	0.65[0.54-0.76]	0.0143823	0.108528	0.387097	0.129032	GZMB	0.57[0.4-0.73]	0.520353	0.867894	0.222222	0.111111	0.53[0.39-0.66]	0.665897	0.859727	0.291667	0.166667	0.62[0.51-0.74]	0.0776631	0.328575	0.190476	0.0952381
GZMH	0.58[0.48-0.68]	0.133119	0.261484	0.268293	0.0731707	0.64[0.51-0.77]	0.0385984	0.171202	0.434783	0.130435	0.59[0.48-0.7]	0.132286	0.437697	0.258065	0.0967742	GZMH	0.56[0.38-0.74]	0.563277	0.867894	0.222222	0.111111	0.53[0.4-0.67]	0.616987	0.83582	0.25	0.166667	0.66[0.55-0.77]	0.0181459	0.172073	0.380952	0.142857
HCLS1	0.54[0.43-0.64]	0.502332	0.651609	0.170732	0.121951	0.57[0.44-0.7]	0.301033	0.527286	0.26087	0.130435	0.46[0.35-0.57]	0.505076	0.763164	0.193548	0.193548	HCLS1	0.62[0.43-0.81]	0.228366	0.690117	0.444444	0.222222	0.53[0.41-0.66]	0.616987	0.83582	0.208333	0.0416667	0.65[0.53-0.77]	0.0301813	0.22432	0.285714	0.142857
HEXIM1	0.52[0.42-0.63]	0.670218	0.787425	0.170732	0.170732	0.57[0.45-0.69]	0.297983	0.527286	0.217391	0.0869565	0.53[0.4-0.65]	0.634566	0.827042	0.290323	0.193548	HEXIM1	0.72[0.61-0.84]	0.0264121	0.644991	0.333333	0.111111	0.55[0.43-0.67]	0.454077	0.76141	0.166667	0.0416667	0.61[0.5-0.73]	0.0989137	0.369059	0.238095	0.047619
HGF	0.7[0.61-0.8]	<0.001	0.00153297	0.536585	0.341463	0.76[0.65-0.86]	<0.001	0.00206861	0.652174	0.26087	0.57[0.45-0.69]	0.229391	0.579891	0.322581	0.193548	HGF	0.69[0.47-0.9]	0.0670743	0.644991	0.444444	0.333333	0.56[0.43-0.69]	0.36602	0.726792	0.208333	0.166667	0.55[0.41-0.7]	0.441526	0.71846	0.333333	0.190476
hK11	0.63[0.52-0.73]	0.0192901	0.0582943	0.292683	0.195122	0.6[0.46-0.74]	0.146182	0.329511	0.391304	0.26087	0.56[0.44-0.68]	0.312153	0.637144	0.225806	0.16129	hK11	0.54[0.29-0.79]	0.701334	0.922808	0.222222	0.222222	0.59[0.45-0.72]	0.186766	0.603875	0.375	0.25	0.61[0.48-0.75]	0.0989137	0.369059	0.333333	0.285714
hK14	0.53[0.42-0.64]	0.563968	0.70177	0.317073	0.121951	0.56[0.41-0.71]	0.376873	0.611785	0.391304	0.217391	0.53[0.4-0.65]	0.6268	0.824737	0.354839	0.0645161	hK14	0.55[0.33-0.77]	0.630693	0.875963	0.222222	0.111111	0.55[0.42-0.68]	0.439235	0.754935	0.208333	0.166667	0.54[0.4-0.68]	0.570054	0.807474	0.238095	0.190476
hK8	0.5[0.4-0.61]	0.967128	0.985037	0.219512	0.0731707	0.5[0.35-0.64]	0.94781	0.976209	0.304348	0.173913	0.54[0.41-0.67]	0.522687	0.772791	0.322581	0.258065	hK8	0.53[0.29-0.77]	0.766395	0.934344	0.222222	0.111111	0.62[0.49-0.75]	0.0720839	0.391732	0.375	0.166667	0.64[0.52-0.75]	0.0492921	0.271107	0.238095	0.190476
HNMT	0.58[0.48-0.69]	0.11716	0.239033	0.317073	0.170732	0.51[0.37-0.64]	0.920848	0.967522	0.217391	0.130435	0.49[0.37-0.61]	0.867739	0.941723	0.225806	0.16129	HNMT	0.44[0.22-0.65]	0.541602	0.867894	0.444444	0.111111	0.52[0.39-0.64]	0.801338	0.917345	0.125	0.0833333	0.47[0.35-0.6]	0.699134	0.873918	0.238095	0.047619
HSD11B1	0.61[0.52-0.71]	0.0389104	0.100003	0.170732	0.097561	0.63[0.52-0.74]	0.0585297	0.217509	0.304348	0.0869565	0.6[0.49-0.71]	0.0832964	0.352408	0.258065	0.16129	HSD11B1	0.58[0.36-0.8]	0.439852	0.839996	0.333333	0.333333	0.56[0.44-0.68]	0.35299	0.713768	0.125	0.125	0.48[0.34-0.61]	0.729222	0.883067	0.238095	0.190476
ICA1	0.52[0.41-0.63]	0.73645	0.830016	0.219512	0.0731707	0.62[0.5-0.74]	0.0708218	0.237086	0.26087	0.0434783	0.49[0.38-0.61]	0.893519	0.948718	0.16129	0.0645161	ICA1	0.59[0.43-0.76]	0.295824	0.716426	0.333333	0.333333	0.52[0.41-0.62]	0.78773	0.917345	0.5	0.5	0.55[0.44-0.66]	0.429913	0.709747	0.428571	0.428571
ICAM.2	0.66[0.55-0.76]	0.00338345	0.0155075	0.414634	0.317073	0.61[0.46-0.77]	0.0950866	0.265074	0.478261	0.26087	0.56[0.45-0.66]	0.325412	0.643801	0.16129	0.0967742	ICAM.2	0.56[0.36-0.75]	0.577955	0.867894	0.222222	0	0.54[0.4-0.67]	0.59099	0.833448	0.25	0.125	0.58[0.44-0.72]	0.25739	0.543646	0.285714	0.142857
ICOSLG	0.61[0.5-0.71]	0.0448981	0.112245	0.341463	0.243902	0.59[0.45-0.74]	0.15933	0.345007	0.391304	0.347826	0.65[0.54-0.76]	0.0114219	0.0951822	0.322581	0.225806	ICOSLG	0.61[0.47-0.76]	0.272841	0.713025	0.222222	0.111111	0.7[0.57-0.83]	0.00272073	0.0949079	0.541667	0.291667	0.67[0.55-0.79]	0.0132531	0.169265	0.47619	0.142857
IFN.gamma.R1	0.66[0.56-0.76]	0.00305021	0.0144622	0.512195	0.243902	0.62[0.49-0.75]	0.0739406	0.237086	0.347826	0.130435	0.49[0.37-0.61]	0.856925	0.935137	0.290323	0.16129	IFN.gamma.R1	0.57[0.32-0.83]	0.472495	0.860504	0.333333	0.333333	0.67[0.55-0.79]	0.00915413	0.140933	0.458333	0.208333	0.59[0.46-0.72]	0.182129	0.485434	0.285714	0.190476
IFNLR1	0.54[0.44-0.65]	0.444453	0.617296	0.243902	0.146341	0.52[0.39-0.65]	0.748408	0.874168	0.217391	0.0869565	0.62[0.51-0.73]	0.0473468	0.255301	0.225806	0.16129	IFNLR1	0.56[0.35-0.76]	0.570592	0.867894	0.222222	0.222222	0.61[0.49-0.73]	0.0990484	0.469626	0.333333	0.0833333	0.54[0.4-0.68]	0.565498	0.807474	0.238095	0.142857
IGF1R	0.46[0.35-0.56]	0.421618	0.59459	0.268293	0.170732	0.48[0.36-0.61]	0.783378	0.882905	0.130435	0.0869565	0.59[0.47-0.71]	0.133697	0.437697	0.290323	0.193548	IGF1R	0.52[0.25-0.78]	0.875521	0.95543	0.333333	0.333333	0.61[0.48-0.73]	0.105572	0.492075	0.375	0.208333	0.64[0.52-0.77]	0.0381164	0.259878	0.333333	0.142857
IGFBP.1	0.46[0.35-0.57]	0.428262	0.600878	0.317073	0.195122	0.53[0.38-0.67]	0.704204	0.857361	0.304348	0.173913	0.57[0.45-0.69]	0.22728	0.579891	0.322581	0.225806	IGFBP.1	0.41[0.21-0.61]	0.384479	0.807112	0.333333	0.333333	0.52[0.37-0.67]	0.753716	0.917132	0.291667	0.208333	0.59[0.45-0.73]	0.184341	0.485434	0.285714	0.285714
IGFBP.2	0.71[0.61-0.81]	<0.001	0.000920673	0.560976	0.365854	0.48[0.34-0.61]	0.738507	0.874168	0.26087	0.130435	0.58[0.46-0.71]	0.16193	0.489349	0.322581	0.193548	IGFBP.2	0.64[0.44-0.83]	0.182132	0.67612	0.222222	0.111111	0.53[0.4-0.67]	0.634591	0.839003	0.208333	0.0833333	0.58[0.43-0.74]	0.225038	0.520045	0.380952	0.285714
IGFBP.7	0.55[0.43-0.66]	0.394383	0.567829	0.292683	0.146341	0.58[0.44-0.72]	0.23097	0.438046	0.347826	0.26087	0.54[0.42-0.67]	0.480955	0.760129	0.258065	0.16129	IGFBP.7	0.48[0.25-0.71]	0.841588	0.946321	0.333333	0.222222	0.55[0.42-0.67]	0.461603	0.769339	0.208333	0.0833333	0.57[0.43-0.7]	0.338152	0.609917	0.285714	0.238095
IL.17RA	0.47[0.36-0.57]	0.530446	0.681648	0.268293	0.195122	0.57[0.42-0.71]	0.32617	0.559177	0.304348	0.217391	0.49[0.38-0.61]	0.86981	0.941723	0.193548	0.129032	IL.17RA	0.6[0.39-0.82]	0.302201	0.716426	0.444444	0.333333	0.51[0.4-0.62]	0.844844	0.925626	0.0833333	0.0833333	0.56[0.43-0.69]	0.406475	0.690004	0.238095	0.0952381
IL.18BP	0.66[0.56-0.77]	0.00225662	0.0110816	0.512195	0.292683	0.69[0.56-0.81]	0.00508558	0.045114	0.434783	0.26087	0.5[0.37-0.62]	0.952079	0.984292	0.225806	0.225806	IL.18BP	0.56[0.35-0.77]	0.563276	0.867894	0.333333	0.222222	0.5[0.39-0.62]	0.943042	0.972749	0.166667	0.0416667	0.51[0.37-0.64]	0.927698	0.970027	0.238095	0.0952381
IL.1RT1	0.66[0.55-0.76]	0.00380448	0.0171514	0.439024	0.365854	0.71[0.58-0.85]	0.00140168	0.017521	0.608696	0.434783	0.52[0.4-0.64]	0.718414	0.877483	0.16129	0.0967742	IL.1RT1	0.68[0.54-0.82]	0.0687024	0.644991	0.222222	0.222222	0.62[0.51-0.74]	0.0636673	0.364761	0.25	0.125	0.51[0.38-0.64]	0.901039	0.951335	0.142857	0.142857
IL.1RT2	0.72[0.63-0.81]	<0.001	<0.001	0.536585	0.292683	0.54[0.4-0.67]	0.573482	0.754582	0.217391	0.130435	0.68[0.58-0.79]	0.00206091	0.0267214	0.451613	0.290323	IL.1RT2	0.54[0.35-0.73]	0.709359	0.926242	0.222222	0	0.52[0.38-0.65]	0.815779	0.917345	0.25	0.166667	0.5[0.36-0.65]	0.997318	0.997318	0.238095	0.142857
IL.6RA	0.48[0.36-0.59]	0.680258	0.789329	0.268293	0.243902	0.6[0.48-0.72]	0.125598	0.305658	0.304348	0.0869565	0.59[0.47-0.71]	0.120762	0.430395	0.258065	0.225806	IL.6RA	0.63[0.4-0.86]	0.200474	0.676894	0.555556	0.222222	0.48[0.36-0.61]	0.78219	0.917345	0.208333	0.125	0.51[0.36-0.66]	0.863909	0.942758	0.285714	0.190476
IL10	0.58[0.47-0.68]	0.154426	0.288892	0.292683	0.195122	0.6[0.46-0.73]	0.155486	0.342069	0.347826	0.217391	0.54[0.42-0.65]	0.54423	0.783578	0.129032	0.0967742	IL10	0.6[0.37-0.83]	0.339021	0.764188	0.444444	0.333333	0.61[0.48-0.73]	0.107594	0.49314	0.291667	0.25	0.6[0.46-0.75]	0.142838	0.411806	0.333333	0.333333
IL12RB1	0.64[0.54-0.75]	0.00857998	0.0337071	0.390244	0.341463	0.5[0.37-0.64]	0.958237	0.979611	0.217391	0.173913	0.54[0.41-0.67]	0.512083	0.769523	0.290323	0.225806	IL12RB1	0.63[0.4-0.86]	0.192766	0.676894	0.444444	0.444444	0.52[0.39-0.64]	0.801273	0.917345	0.166667	0.0416667	0.62[0.49-0.74]	0.0960767	0.369059	0.285714	0.190476
IL2.RA	0.64[0.53-0.75]	0.00893282	0.0345552	0.414634	0.317073	0.65[0.53-0.78]	0.0247567	0.133492	0.391304	0.26087	0.66[0.55-0.77]	0.0076737	0.0680731	0.387097	0.258065	IL2.RA	0.47[0.27-0.66]	0.733625	0.934344	0.222222	0.222222	0.67[0.55-0.78]	0.0103845	0.140933	0.333333	0.0416667	0.65[0.53-0.78]	0.0286792	0.219078	0.333333	0.047619
IL5	0.43[0.34-0.51]	0.135577	0.264422	0.658537	0.658537	0.46[0.34-0.57]	0.460633	0.673799	0.652174	0.652174	0.52[0.41-0.63]	0.719014	0.877483	0.225806	0.16129	IL5	0.58[0.41-0.75]	0.238883	0.698006	1	0.222222	0.5[0.41-0.58]	0.914001	0.963028	0.833333	0.833333	0.65[0.53-0.76]	0.0039943	0.108042	1	0.285714
IL6	0.77[0.68-0.86]	<0.001	<0.001	0.634146	0.390244	0.78[0.68-0.88]	<0.001	0.000863494	0.565217	0.304348	0.7[0.59-0.8]	0.00086031	0.0131436	0.451613	0.258065	IL6	0.64[0.43-0.84]	0.175154	0.67612	0.444444	0.333333	0.63[0.51-0.74]	0.0514517	0.345103	0.333333	0.125	0.45[0.32-0.59]	0.503626	0.748633	0.285714	0.0952381
IL6.1	0.78[0.7-0.87]	<0.001	<0.001	0.658537	0.487805	0.78[0.69-0.88]	<0.001	0.000784144	0.565217	0.347826	0.71[0.61-0.81]	0.000461793	0.00793707	0.451613	0.258065	IL6.1	0.65[0.47-0.84]	0.129045	0.67612	0.333333	0.333333	0.63[0.52-0.74]	0.0437965	0.316948	0.333333	0.125	0.55[0.4-0.69]	0.516577	0.751634	0.380952	0.142857
IRAK1	0.48[0.37-0.59]	0.765981	0.852813	0.268293	0.219512	0.6[0.48-0.73]	0.120822	0.299334	0.217391	0.130435	0.58[0.46-0.7]	0.173714	0.508206	0.258065	0.16129	IRAK1	0.68[0.53-0.83]	0.0773337	0.664586	0.111111	0.111111	0.56[0.44-0.69]	0.330902	0.695841	0.291667	0.0833333	0.48[0.35-0.6]	0.724175	0.883067	0.142857	0.047619
IRAK4	0.49[0.39-0.6]	0.905232	0.945036	0.292683	0.146341	0.62[0.49-0.75]	0.0750052	0.237086	0.304348	0.26087	0.54[0.42-0.65]	0.51914	0.772791	0.193548	0.0322581	IRAK4	0.67[0.52-0.83]	0.0826931	0.67612	0.222222	0.111111	0.5[0.37-0.62]	0.982389	0.989851	0.291667	0.291667	0.57[0.45-0.68]	0.329142	0.603428	0.0952381	0
IRF9	0.62[0.52-0.72]	0.0297987	0.0824245	0.390244	0.219512	0.54[0.42-0.66]	0.581717	0.761344	0.173913	0.130435	0.48[0.37-0.6]	0.801269	0.913975	0.193548	0.0967742	IRF9	0.56[0.33-0.8]	0.541601	0.867894	0.444444	0.111111	0.55[0.43-0.67]	0.417499	0.754935	0.125	0.0833333	0.69[0.57-0.8]	0.00754402	0.10919	0.333333	0.142857
ITGA11	0.84[0.77-0.91]	<0.001	<0.001	0.682927	0.585366	0.7[0.57-0.83]	0.00299269	0.0293925	0.478261	0.391304	0.8[0.71-0.89]	<0.001	<0.001	0.580645	0.548387	ITGA11	0.51[0.31-0.7]	0.952619	0.9775	0.222222	0	0.41[0.3-0.53]	0.195197	0.60999	0.25	0.125	0.52[0.4-0.65]	0.724177	0.883067	0.285714	0
ITGA6	0.52[0.42-0.63]	0.676905	0.788766	0.195122	0.0731707	0.62[0.51-0.73]	0.0739406	0.237086	0.304348	0	0.57[0.45-0.69]	0.225184	0.579891	0.258065	0.0967742	ITGA6	0.6[0.46-0.75]	0.307292	0.722267	0.222222	0	0.52[0.38-0.65]	0.801338	0.917345	0.25	0.0833333	0.6[0.48-0.72]	0.14011	0.411806	0.190476	0.047619
ITGAV	0.77[0.68-0.86]	<0.001	<0.001	0.609756	0.560976	0.76[0.64-0.87]	<0.001	0.00206861	0.521739	0.347826	0.79[0.69-0.89]	<0.001	<0.001	0.645161	0.516129	ITGAV	0.55[0.34-0.76]	0.630693	0.875963	0.333333	0	0.64[0.53-0.75]	0.0313412	0.295833	0.333333	0.125	0.67[0.53-0.81]	0.0168707	0.172073	0.47619	0.380952
ITGB2	0.6[0.5-0.7]	0.0670105	0.153566	0.317073	0.243902	0.6[0.46-0.74]	0.139052	0.324062	0.391304	0.130435	0.63[0.51-0.75]	0.0300874	0.195767	0.387097	0.225806	ITGB2	0.54[0.33-0.75]	0.701334	0.922808	0.333333	0.111111	0.58[0.46-0.7]	0.201702	0.616196	0.166667	0.125	0.64[0.53-0.75]	0.0441034	0.271107	0.285714	0.047619
ITGB5	0.5[0.39-0.61]	0.932491	0.956847	0.243902	0.146341	0.59[0.46-0.73]	0.169256	0.358041	0.26087	0.173913	0.56[0.43-0.69]	0.332176	0.646881	0.290323	0.16129	ITGB5	0.63[0.43-0.83]	0.200474	0.676894	0.444444	0	0.5[0.38-0.63]	0.952935	0.97419	0.166667	0.0416667	0.53[0.41-0.64]	0.714123	0.883067	0.0952381	0.047619
ITGB6	0.67[0.56-0.77]	0.00196541	0.010009	0.487805	0.341463	0.66[0.54-0.77]	0.0186133	0.111275	0.347826	0.173913	0.73[0.62-0.83]	0.00015644	0.00330932	0.483871	0.354839	ITGB6	0.56[0.39-0.73]	0.534471	0.867894	0.222222	0	0.62[0.5-0.73]	0.0792425	0.399687	0.333333	0.166667	0.57[0.43-0.72]	0.295929	0.573103	0.333333	0.190476
ITM2A	0.6[0.49-0.71]	0.061094	0.143597	0.390244	0.219512	0.55[0.41-0.69]	0.447672	0.658341	0.26087	0.173913	0.55[0.43-0.67]	0.400151	0.705395	0.193548	0.129032	ITM2A	0.79[0.66-0.92]	0.00441757	0.404944	0.555556	0.333333	0.48[0.35-0.62]	0.78219	0.917345	0.25	0.208333	0.52[0.38-0.65]	0.827078	0.932158	0.238095	0.190476
JAM.A	0.47[0.36-0.58]	0.56088	0.70177	0.317073	0.219512	0.44[0.3-0.57]	0.339237	0.567487	0.347826	0.217391	0.5[0.38-0.62]	0.952079	0.984292	0.193548	0.129032	JAM.A	0.64[0.5-0.77]	0.182132	0.67612	0.111111	0	0.58[0.45-0.71]	0.219817	0.649938	0.291667	0.125	0.55[0.42-0.68]	0.482428	0.746307	0.190476	0.0952381
JUN	0.46[0.38-0.53]	0.284231	0.449216	0.829268	0.829268	0.42[0.34-0.5]	0.101112	0.272606	0.913043	0.913043	0.45[0.36-0.53]	0.231956	0.579891	0.129032	0.129032	JUN	0.52[0.39-0.65]	0.794155	0.935689	0.777778	0.777778	0.48[0.41-0.55]	0.621335	0.837583	0.875	0.875	0.59[0.48-0.71]	0.045378	0.271107	1	0.238095
KLK13	0.63[0.53-0.73]	0.0134108	0.0460995	0.390244	0.243902	0.59[0.46-0.72]	0.188279	0.383531	0.304348	0	0.56[0.44-0.68]	0.301806	0.637144	0.290323	0.258065	KLK13	0.51[0.29-0.72]	0.944017	0.975957	0.111111	0.111111	0.52[0.38-0.66]	0.753716	0.917132	0.208333	0.208333	0.51[0.36-0.66]	0.890405	0.951335	0.238095	0.190476
KLK6	0.46[0.36-0.57]	0.492176	0.644517	0.268293	0.170732	0.55[0.41-0.69]	0.479606	0.686936	0.304348	0.130435	0.54[0.43-0.66]	0.47418	0.758136	0.258065	0.129032	KLK6	0.54[0.31-0.77]	0.693342	0.921106	0.222222	0.222222	0.48[0.35-0.6]	0.730239	0.908669	0.166667	0.125	0.47[0.34-0.61]	0.719144	0.883067	0.285714	0.190476
KLRD1	0.49[0.38-0.6]	0.892548	0.940424	0.292683	0.097561	0.5[0.38-0.63]	0.958237	0.979611	0.173913	0.130435	0.47[0.35-0.59]	0.654159	0.836715	0.258065	0.193548	KLRD1	0.63[0.4-0.86]	0.204299	0.676894	0.333333	0.333333	0.54[0.41-0.68]	0.508191	0.803176	0.25	0.0833333	0.53[0.39-0.67]	0.674414	0.854672	0.190476	0.0952381
KPNA1	0.54[0.47-0.6]	0.194496	0.34601	1	1	0.48[0.43-0.53]	0.573243	0.754582	0.956522	0.956522	0.51[0.45-0.57]	0.81212	0.913975	1	1	KPNA1	0.56[0.43-0.7]	0.211022	0.67825	0.777778	0.777778	0.46[0.43-0.49]	0.160393	0.580369	1	1	0.48[0.43-0.53]	0.586865	0.819228	0.952381	0.952381
KRT19	0.78[0.69-0.87]	<0.001	<0.001	0.634146	0.487805	0.79[0.69-0.89]	<0.001	<0.001	0.608696	0.391304	0.73[0.63-0.83]	<0.001	0.00247919	0.451613	0.387097	KRT19	0.69[0.48-0.9]	0.0579584	0.644991	0.555556	0.333333	0.73[0.62-0.83]	0.000597915	0.0548089	0.458333	0.291667	0.75[0.62-0.88]	<0.005	0.0184702	0.666667	0.52381
LAG3	0.58[0.47-0.68]	0.161161	0.298696	0.365854	0.195122	0.56[0.43-0.7]	0.342556	0.567487	0.304348	0.130435	0.55[0.43-0.66]	0.44598	0.741526	0.258065	0.129032	LAG3	0.52[0.28-0.77]	0.841588	0.946321	0.333333	0.333333	0.69[0.57-0.81]	0.00390399	0.0949079	0.5	0.208333	0.57[0.42-0.73]	0.28368	0.569431	0.333333	0.190476
LAMP3	0.53[0.42-0.63]	0.630661	0.754052	0.195122	0.097561	0.54[0.4-0.68]	0.5646	0.754582	0.304348	0.0869565	0.52[0.4-0.64]	0.730704	0.877483	0.290323	0.0967742	LAMP3	0.74[0.57-0.91]	0.0187866	0.644991	0.444444	0.333333	0.59[0.45-0.72]	0.188848	0.603875	0.333333	0.291667	0.52[0.37-0.67]	0.790623	0.902163	0.333333	0.047619
LDL.receptor	0.64[0.53-0.75]	0.01034	0.0377547	0.463415	0.219512	0.61[0.48-0.75]	0.0963906	0.265074	0.304348	0.304348	0.55[0.43-0.68]	0.364454	0.668166	0.354839	0.193548	LDL.receptor	0.58[0.37-0.8]	0.408543	0.826099	0.333333	0	0.51[0.38-0.65]	0.830282	0.924403	0.208333	0.125	0.52[0.39-0.66]	0.749519	0.883067	0.285714	0.0952381
LILRB4	0.62[0.52-0.73]	0.0223172	0.0652896	0.390244	0.317073	0.66[0.53-0.79]	0.0191106	0.111425	0.391304	0.347826	0.59[0.47-0.72]	0.118168	0.427582	0.354839	0.290323	LILRB4	0.65[0.45-0.85]	0.131792	0.67612	0.333333	0.333333	0.48[0.37-0.59]	0.763172	0.917345	0.166667	0.0416667	0.63[0.49-0.78]	0.056707	0.283535	0.47619	0.285714
LTBR	0.69[0.59-0.79]	<0.001	0.00308016	0.414634	0.341463	0.62[0.48-0.75]	0.0750052	0.237086	0.391304	0.0869565	0.6[0.47-0.72]	0.101214	0.397627	0.387097	0.225806	LTBR	0.46[0.19-0.72]	0.669573	0.907057	0.444444	0.333333	0.46[0.33-0.59]	0.557134	0.819315	0.25	0.25	0.5[0.37-0.64]	0.965151	0.990071	0.190476	0.0952381
LY75	0.49[0.39-0.59]	0.825405	0.90074	0.243902	0.219512	0.44[0.32-0.55]	0.290908	0.524742	0.173913	0.130435	0.44[0.34-0.54]	0.254537	0.60276	0.129032	0.129032	LY75	0.67[0.43-0.9]	0.10169	0.67612	0.555556	0.333333	0.58[0.46-0.7]	0.241558	0.68483	0.166667	0.125	0.5[0.36-0.65]	0.986593	0.993821	0.142857	0.142857
LY9	0.55[0.43-0.66]	0.402053	0.572874	0.317073	0.195122	0.56[0.42-0.7]	0.380418	0.611785	0.304348	0.217391	0.63[0.51-0.75]	0.0317863	0.196924	0.451613	0.290323	LY9	0.53[0.28-0.79]	0.766395	0.934344	0.333333	0.222222	0.57[0.44-0.71]	0.259484	0.692225	0.375	0.125	0.67[0.54-0.8]	0.0148275	0.169265	0.428571	0.0952381
LYN	0.53[0.42-0.64]	0.581105	0.707097	0.292683	0.146341	0.59[0.47-0.71]	0.17543	0.365479	0.173913	0.130435	0.52[0.4-0.63]	0.801572	0.913975	0.258065	0.129032	LYN	0.64[0.5-0.78]	0.161801	0.67612	0	0	0.6[0.47-0.72]	0.148609	0.580369	0.291667	0.166667	0.59[0.48-0.7]	0.198032	0.499622	0.142857	0.047619
LYPD3	0.7[0.6-0.8]	<0.001	0.00153297	0.512195	0.341463	0.52[0.38-0.67]	0.738507	0.874168	0.217391	0.130435	0.68[0.57-0.79]	0.00213771	0.0267214	0.419355	0.193548	LYPD3	0.62[0.42-0.82]	0.220129	0.680174	0.222222	0.222222	0.57[0.43-0.71]	0.286657	0.692225	0.291667	0.291667	0.45[0.31-0.59]	0.486628	0.746307	0.333333	0.0952381
MAD.homolog.5	0.57[0.46-0.68]	0.219757	0.375361	0.390244	0.219512	0.54[0.4-0.67]	0.569033	0.754582	0.217391	0.217391	0.52[0.39-0.65]	0.75549	0.884084	0.322581	0.225806	MAD.homolog.5	0.61[0.39-0.82]	0.297167	0.716426	0.444444	0.111111	0.56[0.44-0.69]	0.327824	0.695841	0.291667	0.125	0.53[0.4-0.66]	0.640394	0.851244	0.142857	0.142857
MASP1	0.68[0.59-0.78]	0.00059418	0.00355217	0.341463	0.268293	0.55[0.42-0.67]	0.500179	0.705381	0.217391	0.130435	0.68[0.56-0.79]	0.0030113	0.0331243	0.419355	0.322581	MASP1	0.47[0.26-0.69]	0.799588	0.935689	0.333333	0.111111	0.62[0.48-0.76]	0.0636673	0.364761	0.416667	0.375	0.59[0.46-0.72]	0.202757	0.502326	0.190476	0.142857
MB	0.63[0.53-0.74]	0.0152295	0.0504592	0.390244	0.292683	0.45[0.31-0.58]	0.420749	0.650034	0.304348	0.217391	0.59[0.47-0.71]	0.122076	0.430395	0.354839	0.193548	MB	0.52[0.25-0.79]	0.841588	0.946321	0.333333	0.333333	0.55[0.44-0.67]	0.431919	0.754935	0.125	0.0833333	0.63[0.48-0.78]	0.0584751	0.285313	0.380952	0.285714
MCP.1	0.62[0.51-0.73]	0.0242672	0.0687987	0.365854	0.243902	0.6[0.45-0.75]	0.142583	0.326754	0.434783	0.347826	0.76[0.66-0.86]	<0.001	0.00065939	0.612903	0.387097	MCP.1	0.49[0.31-0.67]	0.926834	0.975957	0.222222	0	0.62[0.49-0.76]	0.0601963	0.359869	0.375	0.208333	0.59[0.44-0.73]	0.217424	0.51104	0.380952	0.190476
MEPE	0.54[0.43-0.64]	0.500875	0.651609	0.219512	0.146341	0.56[0.4-0.71]	0.409508	0.636242	0.434783	0.304348	0.5[0.37-0.62]	0.947728	0.984292	0.322581	0.0967742	MEPE	0.58[0.35-0.81]	0.433483	0.839996	0.222222	0.222222	0.51[0.38-0.64]	0.84971	0.927263	0.166667	0.0833333	0.57[0.43-0.71]	0.314958	0.581298	0.285714	0.190476
MetAP.2	0.54[0.43-0.64]	0.486423	0.64003	0.195122	0.146341	0.56[0.44-0.68]	0.400278	0.631584	0.173913	0.0869565	0.52[0.41-0.64]	0.686003	0.849778	0.193548	0.0645161	MetAP.2	0.67[0.54-0.8]	0.10169	0.67612	0.222222	0.111111	0.53[0.4-0.66]	0.665897	0.859727	0.208333	0.0833333	0.59[0.47-0.72]	0.173477	0.472339	0.142857	0.0952381
MGMT	0.49[0.38-0.6]	0.890738	0.940424	0.195122	0.097561	0.63[0.51-0.75]	0.0534851	0.207389	0.26087	0.0869565	0.58[0.46-0.7]	0.166904	0.493534	0.193548	0.129032	MGMT	0.61[0.47-0.74]	0.292189	0.716426	0.111111	0	0.49[0.36-0.62]	0.888829	0.947395	0.25	0.166667	0.59[0.48-0.7]	0.182129	0.485434	0.047619	0
MIA	0.56[0.45-0.67]	0.273786	0.43521	0.292683	0.243902	0.51[0.36-0.66]	0.926984	0.96928	0.304348	0.173913	0.53[0.41-0.65]	0.62293	0.823588	0.225806	0.193548	MIA	0.51[0.28-0.74]	0.909685	0.973398	0.333333	0.222222	0.53[0.39-0.67]	0.65689	0.859727	0.291667	0.208333	0.63[0.5-0.76]	0.0612125	0.285313	0.285714	0.238095
MIC.A.B	0.63[0.52-0.73]	0.0191722	0.0582943	0.341463	0.243902	0.68[0.55-0.8]	0.00858618	0.0715515	0.391304	0.347826	0.53[0.41-0.65]	0.607565	0.819022	0.225806	0.0967742	MIC.A.B	0.44[0.2-0.67]	0.52737	0.867894	0.333333	0.333333	0.56[0.43-0.68]	0.394664	0.743374	0.291667	0.0416667	0.52[0.39-0.65]	0.752055	0.883067	0.142857	0.047619
MILR1	0.59[0.48-0.7]	0.0876411	0.189774	0.365854	0.219512	0.52[0.39-0.66]	0.718836	0.859478	0.217391	0.130435	0.5[0.38-0.62]	0.97385	0.988224	0.225806	0.0645161	MILR1	0.6[0.45-0.76]	0.302201	0.716426	0.222222	0	0.63[0.5-0.76]	0.0437965	0.316948	0.375	0.25	0.58[0.42-0.73]	0.263081	0.543646	0.428571	0.238095
MK	0.63[0.53-0.74]	0.0128213	0.0446312	0.365854	0.317073	0.7[0.57-0.83]	0.00283725	0.0288979	0.478261	0.478261	0.59[0.47-0.71]	0.127442	0.437697	0.354839	0.16129	MK	0.66[0.42-0.89]	0.123686	0.67612	0.444444	0.333333	0.54[0.41-0.66]	0.582438	0.833448	0.208333	0.0833333	0.61[0.49-0.74]	0.107439	0.382116	0.190476	0.142857
MMP.2	0.56[0.46-0.67]	0.228482	0.387855	0.268293	0.219512	0.6[0.47-0.74]	0.120822	0.299334	0.347826	0.26087	0.57[0.45-0.7]	0.223102	0.579891	0.322581	0.258065	MMP.2	0.58[0.4-0.76]	0.420905	0.838759	0.222222	0.111111	0.59[0.47-0.72]	0.166869	0.588321	0.291667	0.166667	0.51[0.36-0.66]	0.901039	0.951335	0.333333	0.142857
MMP.3	0.56[0.46-0.67]	0.258049	0.419902	0.243902	0.170732	0.55[0.42-0.67]	0.504349	0.707633	0.26087	0.130435	0.52[0.4-0.64]	0.7266	0.877483	0.258065	0.193548	MMP.3	0.52[0.31-0.73]	0.824727	0.944999	0.222222	0.111111	0.54[0.42-0.66]	0.552969	0.819315	0.166667	0.0833333	0.5[0.36-0.65]	0.954439	0.983036	0.238095	0.142857
MMP.9	0.47[0.36-0.57]	0.567067	0.702448	0.268293	0.195122	0.58[0.45-0.72]	0.213616	0.4108	0.26087	0.130435	0.48[0.36-0.6]	0.706197	0.87087	0.225806	0.129032	MMP.9	0.64[0.44-0.84]	0.175154	0.67612	0.444444	0.111111	0.45[0.32-0.57]	0.439235	0.754935	0.291667	0.208333	0.6[0.46-0.75]	0.134772	0.40285	0.428571	0.285714
MPO	0.67[0.58-0.77]	0.00137081	0.00729268	0.390244	0.268293	0.64[0.51-0.77]	0.037385	0.168539	0.347826	0.130435	0.58[0.47-0.7]	0.16193	0.489349	0.193548	0.129032	MPO	0.53[0.3-0.76]	0.766395	0.934344	0.333333	0.222222	0.57[0.46-0.68]	0.289476	0.692225	0.166667	0.0416667	0.51[0.39-0.64]	0.874491	0.946791	0.142857	0.0952381
MSLN	0.52[0.41-0.64]	0.692043	0.796283	0.292683	0.219512	0.54[0.4-0.68]	0.538359	0.736561	0.26087	0.0869565	0.52[0.39-0.64]	0.784726	0.902927	0.290323	0.16129	MSLN	0.47[0.23-0.71]	0.774656	0.934344	0.333333	0.333333	0.55[0.41-0.7]	0.410401	0.754935	0.375	0.125	0.58[0.43-0.72]	0.268858	0.543646	0.428571	0.142857
MUC.16	0.56[0.45-0.67]	0.300736	0.469899	0.317073	0.219512	0.44[0.31-0.58]	0.394801	0.630468	0.26087	0.217391	0.49[0.38-0.6]	0.844078	0.932215	0.193548	0.0645161	MUC.16	0.47[0.28-0.67]	0.774656	0.934344	0.222222	0.222222	0.48[0.34-0.61]	0.707013	0.895984	0.25	0.166667	0.63[0.5-0.75]	0.0670073	0.296894	0.238095	0.142857
NCR1	0.59[0.49-0.69]	0.0964762	0.205666	0.243902	0.219512	0.51[0.38-0.65]	0.839199	0.912174	0.26087	0.217391	0.56[0.45-0.68]	0.281804	0.615049	0.225806	0.129032	NCR1	0.61[0.35-0.86]	0.297167	0.716426	0.444444	0.222222	0.54[0.42-0.66]	0.561314	0.821071	0.166667	0.0416667	0.53[0.38-0.68]	0.674414	0.854672	0.285714	0.238095
NF2	0.5[0.4-0.6]	0.998166	1	0.170732	0.170732	0.62[0.51-0.73]	0.0780973	0.241855	0.173913	0.173913	0.55[0.44-0.67]	0.382892	0.691649	0.193548	0.193548	NF2	0.67[0.51-0.82]	0.0638714	0.644991	0.333333	0.111111	0.49[0.39-0.6]	0.90255	0.958306	0.625	0.625	0.62[0.51-0.74]	0.0462425	0.271107	0.285714	0.285714
NFATC3	0.55[0.45-0.65]	0.374703	0.548103	0.170732	0.170732	0.52[0.39-0.65]	0.762219	0.880715	0.173913	0.173913	0.63[0.52-0.74]	0.0306108	0.195767	0.354839	0.354839	NFATC3	0.58[0.4-0.75]	0.459118	0.842014	0.222222	0	0.49[0.36-0.62]	0.883872	0.945778	0.25	0.0833333	0.51[0.37-0.64]	0.906308	0.951335	0.190476	0.142857
Notch.3	0.54[0.43-0.65]	0.463777	0.628785	0.243902	0.0731707	0.61[0.49-0.73]	0.108781	0.282214	0.217391	0.173913	0.64[0.53-0.75]	0.0180001	0.130264	0.290323	0.193548	Notch.3	0.57[0.37-0.77]	0.492703	0.867894	0.333333	0.111111	0.5[0.38-0.61]	0.947988	0.972749	0.0833333	0.0833333	0.63[0.49-0.77]	0.0593762	0.285313	0.380952	0.333333
NT.proBNP	0.69[0.59-0.79]	<0.001	0.00268811	0.414634	0.341463	0.58[0.46-0.71]	0.223413	0.426658	0.304348	0.0869565	0.62[0.49-0.75]	0.0399556	0.233783	0.451613	0.290323	NT.proBNP	0.56[0.34-0.77]	0.576664	0.867894	0.222222	0.222222	0.56[0.41-0.7]	0.389159	0.743185	0.375	0.25	0.43[0.29-0.57]	0.300982	0.578811	0.380952	0.190476
NTF4	0.47[0.36-0.57]	0.545558	0.694577	0.341463	0.097561	0.46[0.33-0.59]	0.591442	0.763598	0.173913	0.130435	0.57[0.46-0.69]	0.214911	0.573792	0.290323	0.0967742	NTF4	0.57[0.36-0.77]	0.520352	0.867894	0.333333	0.333333	0.6[0.47-0.72]	0.14687	0.580369	0.333333	0.125	0.54[0.4-0.68]	0.597747	0.826033	0.238095	0.0952381
OPG	0.6[0.5-0.71]	0.0538846	0.133498	0.317073	0.219512	0.71[0.58-0.84]	0.00160481	0.0183885	0.478261	0.434783	0.55[0.43-0.66]	0.437872	0.738742	0.290323	0.193548	OPG	0.59[0.36-0.82]	0.378601	0.800887	0.333333	0.222222	0.67[0.55-0.8]	0.00932154	0.140933	0.375	0.291667	0.55[0.39-0.7]	0.478247	0.746307	0.428571	0.142857
OPN	0.77[0.68-0.86]	<0.001	<0.001	0.634146	0.487805	0.76[0.64-0.87]	<0.001	0.00206861	0.478261	0.391304	0.71[0.6-0.81]	0.000532713	0.00861742	0.451613	0.258065	OPN	0.71[0.52-0.9]	0.0406342	0.644991	0.555556	0.333333	0.65[0.52-0.78]	0.0251109	0.254664	0.375	0.25	0.61[0.47-0.74]	0.119698	0.382756	0.333333	0.190476
PADI2	0.57[0.46-0.69]	0.161839	0.298696	0.341463	0.243902	0.56[0.43-0.68]	0.401917	0.631584	0.26087	0.26087	0.6[0.49-0.71]	0.105966	0.407703	0.322581	0.322581	PADI2	0.59[0.43-0.75]	0.336698	0.764188	0.333333	0.333333	0.46[0.35-0.56]	0.452973	0.76141	0.666667	0.666667	0.6[0.48-0.72]	0.115479	0.382116	0.238095	0.142857
PAI	0.6[0.49-0.71]	0.067696	0.153855	0.390244	0.292683	0.59[0.45-0.72]	0.192713	0.384029	0.434783	0.130435	0.49[0.37-0.61]	0.89136	0.948718	0.258065	0.16129	PAI	0.59[0.43-0.76]	0.361302	0.782347	0.111111	0	0.55[0.41-0.68]	0.469198	0.777286	0.208333	0.125	0.51[0.41-0.62]	0.842821	0.93458	0.047619	0.047619
PCSK9	0.53[0.42-0.64]	0.577971	0.70641	0.268293	0.097561	0.52[0.38-0.66]	0.793454	0.886991	0.26087	0.130435	0.55[0.43-0.67]	0.437872	0.738742	0.354839	0.129032	PCSK9	0.65[0.5-0.81]	0.131792	0.67612	0.333333	0.222222	0.54[0.42-0.67]	0.520212	0.812831	0.166667	0.125	0.54[0.39-0.69]	0.574627	0.807474	0.380952	0.190476
PDGF.subunit.A	0.55[0.44-0.66]	0.340877	0.509463	0.219512	0.121951	0.5[0.36-0.63]	0.989555	0.993166	0.173913	0.130435	0.52[0.4-0.64]	0.747198	0.878118	0.193548	0.0967742	PDGF.subunit.A	0.53[0.34-0.71]	0.791254	0.935689	0.111111	0	0.48[0.36-0.61]	0.820607	0.917345	0.25	0.208333	0.55[0.43-0.66]	0.499348	0.746307	0.142857	0.047619
PECAM.1	0.45[0.34-0.56]	0.322631	0.490185	0.341463	0.195122	0.57[0.45-0.7]	0.268629	0.499142	0.347826	0.130435	0.53[0.41-0.66]	0.588598	0.809323	0.354839	0.193548	PECAM.1	0.55[0.38-0.72]	0.611621	0.867894	0.111111	0	0.48[0.34-0.62]	0.730239	0.908669	0.25	0.25	0.49[0.36-0.62]	0.89572	0.951335	0.142857	0.142857
PGLYRP1	0.46[0.36-0.56]	0.469383	0.632747	0.219512	0.170732	0.61[0.47-0.74]	0.114677	0.294731	0.304348	0.217391	0.54[0.42-0.66]	0.47418	0.758136	0.225806	0.16129	PGLYRP1	0.56[0.35-0.77]	0.541602	0.867894	0.222222	0.111111	0.55[0.42-0.67]	0.492393	0.79186	0.25	0.0416667	0.58[0.45-0.7]	0.263081	0.543646	0.238095	0.047619
PI3	0.6[0.49-0.71]	0.064988	0.150182	0.341463	0.243902	0.61[0.49-0.74]	0.0875567	0.253454	0.304348	0.173913	0.6[0.48-0.71]	0.107032	0.407703	0.322581	0.225806	PI3	0.58[0.35-0.81]	0.439852	0.839996	0.222222	0.222222	0.56[0.43-0.7]	0.330905	0.695841	0.25	0.166667	0.53[0.38-0.68]	0.664622	0.854672	0.238095	0.190476
PIK3AP1	0.51[0.41-0.61]	0.883504	0.940424	0.146341	0.0487805	0.6[0.47-0.72]	0.15359	0.340622	0.304348	0.0869565	0.53[0.42-0.64]	0.599945	0.812734	0.129032	0.0645161	PIK3AP1	0.56[0.39-0.74]	0.527388	0.867894	0.222222	0.111111	0.54[0.41-0.66]	0.573944	0.833448	0.0833333	0.0416667	0.63[0.51-0.75]	0.0533042	0.281897	0.238095	0.047619
PLC	0.49[0.38-0.61]	0.916124	0.947121	0.317073	0.268293	0.49[0.35-0.64]	0.937392	0.972765	0.304348	0.304348	0.55[0.41-0.68]	0.450886	0.742478	0.354839	0.290323	PLC	0.52[0.28-0.77]	0.841588	0.946321	0.222222	0.222222	0.5[0.37-0.63]	0.982652	0.989851	0.166667	0.125	0.57[0.42-0.72]	0.311732	0.581298	0.380952	0.333333
PLXNA4	0.53[0.42-0.64]	0.570173	0.703128	0.317073	0.146341	0.62[0.5-0.75]	0.0688037	0.237086	0.347826	0.217391	0.56[0.44-0.68]	0.340413	0.65274	0.354839	0.193548	PLXNA4	0.75[0.65-0.85]	0.0144063	0.644991	0.444444	0	0.53[0.4-0.67]	0.608266	0.83582	0.291667	0.166667	0.53[0.4-0.66]	0.64521	0.851244	0.0952381	0
PODXL	0.69[0.59-0.79]	<0.001	0.00225398	0.439024	0.341463	0.53[0.4-0.66]	0.656242	0.81659	0.217391	0.0869565	0.73[0.63-0.83]	<0.001	0.00247919	0.483871	0.419355	PODXL	0.56[0.37-0.75]	0.577955	0.867894	0.222222	0	0.67[0.56-0.78]	0.0107621	0.140933	0.291667	0.166667	0.64[0.51-0.76]	0.0477598	0.271107	0.238095	0.190476
PON3	0.77[0.68-0.86]	<0.001	<0.001	0.560976	0.487805	0.83[0.74-0.92]	<0.001	<0.001	0.652174	0.608696	0.66[0.55-0.78]	0.00640689	0.0587299	0.451613	0.354839	PON3	0.62[0.41-0.82]	0.249913	0.701285	0.333333	0.111111	0.64[0.52-0.75]	0.0400425	0.31462	0.25	0.0833333	0.56[0.43-0.7]	0.351887	0.620313	0.238095	0.142857
PPP1R9B	0.55[0.44-0.65]	0.39058	0.565314	0.268293	0.170732	0.55[0.43-0.68]	0.447672	0.658341	0.130435	0.0869565	0.53[0.42-0.65]	0.569909	0.795559	0.16129	0.0322581	PPP1R9B	0.69[0.55-0.83]	0.0593726	0.644991	0.222222	0.111111	0.51[0.38-0.65]	0.856985	0.931505	0.208333	0.166667	0.55[0.44-0.66]	0.482388	0.746307	0.047619	0.047619
PPY	0.61[0.51-0.72]	0.0345824	0.0914437	0.268293	0.146341	0.55[0.42-0.67]	0.483683	0.689186	0.217391	0.0869565	0.57[0.46-0.68]	0.223102	0.579891	0.16129	0.0967742	PPY	0.59[0.41-0.77]	0.367013	0.782391	0.222222	0.222222	0.5[0.38-0.63]	0.972742	0.987099	0.125	0.0833333	0.5[0.37-0.64]	0.949086	0.983036	0.142857	0.047619
PRDX1	0.62[0.52-0.71]	0.031028	0.0836539	0.243902	0.195122	0.58[0.47-0.7]	0.206474	0.399861	0.217391	0.0434783	0.57[0.46-0.69]	0.212898	0.573792	0.290323	0.16129	PRDX1	0.54[0.35-0.72]	0.717416	0.926242	0.111111	0.111111	0.58[0.46-0.71]	0.201702	0.616196	0.291667	0.25	0.53[0.38-0.68]	0.640394	0.851244	0.285714	0.190476
PRDX3	0.57[0.46-0.67]	0.21462	0.368879	0.317073	0.195122	0.51[0.38-0.64]	0.882908	0.944746	0.173913	0.0434783	0.49[0.37-0.61]	0.856921	0.935137	0.258065	0.129032	PRDX3	0.63[0.43-0.84]	0.188872	0.67612	0.333333	0.222222	0.62[0.48-0.75]	0.0779355	0.399687	0.375	0.25	0.58[0.46-0.71]	0.237722	0.527206	0.190476	0.190476
PRDX5	0.58[0.48-0.69]	0.127306	0.255542	0.292683	0.195122	0.51[0.37-0.64]	0.906208	0.958489	0.217391	0.130435	0.46[0.34-0.57]	0.467458	0.756182	0.258065	0.225806	PRDX5	0.59[0.35-0.84]	0.355648	0.776215	0.444444	0.222222	0.47[0.36-0.59]	0.688625	0.878085	0.166667	0.0416667	0.62[0.47-0.76]	0.0961952	0.369059	0.380952	0.142857
PRKCQ	0.51[0.41-0.6]	0.897954	0.942509	0.414634	0.414634	0.58[0.46-0.7]	0.183405	0.37639	0.652174	0.652174	0.52[0.42-0.63]	0.658172	0.837951	0.548387	0.548387	PRKCQ	0.59[0.4-0.78]	0.272976	0.713025	0.333333	0.222222	0.45[0.36-0.54]	0.312681	0.695563	0.791667	0.791667	0.41[0.33-0.5]	0.0993103	0.369059	0.904762	0.904762
PRTN3	0.73[0.64-0.82]	<0.001	<0.001	0.512195	0.390244	0.59[0.46-0.71]	0.204132	0.39813	0.26087	0.173913	0.58[0.47-0.69]	0.166904	0.493534	0.258065	0.0967742	PRTN3	0.48[0.26-0.7]	0.824727	0.944999	0.222222	0.222222	0.63[0.54-0.73]	0.0431509	0.316948	0.0416667	0	0.57[0.45-0.69]	0.289761	0.573103	0.190476	0.190476
PSIP1	0.58[0.48-0.68]	0.141177	0.269609	0.292683	0.097561	0.49[0.36-0.61]	0.843981	0.913759	0.173913	0.173913	0.58[0.47-0.69]	0.184742	0.534779	0.258065	0.258065	PSIP1	0.63[0.47-0.79]	0.204299	0.676894	0.222222	0.111111	0.62[0.49-0.74]	0.0803108	0.399687	0.333333	0.0833333	0.69[0.57-0.81]	0.00616197	0.108515	0.380952	0.190476
PSP.D	0.67[0.58-0.77]	0.00130682	0.00718749	0.365854	0.292683	0.52[0.38-0.66]	0.748408	0.874168	0.26087	0.217391	0.56[0.43-0.69]	0.330816	0.646881	0.419355	0.225806	PSP.D	0.47[0.26-0.67]	0.745338	0.934344	0.222222	0.111111	0.55[0.41-0.69]	0.438451	0.754935	0.333333	0.166667	0.52[0.37-0.68]	0.736267	0.883067	0.285714	0.190476
PTH1R	0.49[0.38-0.6]	0.908861	0.945036	0.219512	0.146341	0.6[0.47-0.72]	0.151712	0.339194	0.347826	0.130435	0.57[0.47-0.67]	0.231514	0.579891	0.0322581	0.0322581	PTH1R	0.49[0.31-0.68]	0.960876	0.979228	0.222222	0.222222	0.48[0.34-0.62]	0.751124	0.917132	0.208333	0.166667	0.54[0.4-0.67]	0.575509	0.807474	0.285714	0.285714
PVRL4	0.66[0.57-0.76]	0.00222242	0.0110816	0.463415	0.219512	0.64[0.52-0.77]	0.0312765	0.15359	0.434783	0.0869565	0.57[0.46-0.68]	0.263887	0.60276	0.290323	0.0645161	PVRL4	0.44[0.21-0.67]	0.556005	0.867894	0.222222	0.222222	0.53[0.39-0.68]	0.63017	0.839003	0.208333	0.125	0.48[0.34-0.62]	0.739348	0.883067	0.238095	0.142857
RARRES2	0.72[0.62-0.82]	<0.001	0.000616736	0.512195	0.390244	0.77[0.67-0.87]	<0.001	0.00145512	0.565217	0.391304	0.68[0.57-0.8]	0.00206091	0.0267214	0.0967742	0.0645161	RARRES2	0.66[0.44-0.88]	0.118502	0.67612	0.555556	0.333333	0.69[0.58-0.8]	0.00414143	0.0949079	0.375	0.208333	0.6[0.46-0.73]	0.16108	0.442971	0.380952	0.190476
RET	0.64[0.54-0.75]	0.00759495	0.0306853	0.414634	0.292683	0.53[0.4-0.66]	0.642113	0.806307	0.217391	0.130435	0.65[0.53-0.78]	0.00945689	0.0812702	0.451613	0.387097	RET	0.53[0.36-0.7]	0.774656	0.934344	0	0	0.59[0.47-0.71]	0.178607	0.591769	0.291667	0.125	0.69[0.58-0.8]	0.00668485	0.108515	0.333333	0.190476
RETN	0.63[0.53-0.73]	0.0170483	0.054515	0.317073	0.146341	0.59[0.45-0.72]	0.204132	0.39813	0.304348	0.130435	0.54[0.41-0.66]	0.551508	0.785828	0.258065	0.193548	RETN	0.61[0.37-0.85]	0.287268	0.716426	0.444444	0.222222	0.57[0.45-0.69]	0.312701	0.695563	0.25	0.0416667	0.64[0.52-0.76]	0.0492921	0.271107	0.380952	0.238095
RSPO3	0.56[0.46-0.67]	0.236542	0.399073	0.195122	0.0731707	0.55[0.41-0.68]	0.475548	0.686936	0.26087	0.0869565	0.6[0.48-0.71]	0.108227	0.407703	0.387097	0.16129	RSPO3	0.66[0.44-0.88]	0.106287	0.67612	0.444444	0.444444	0.64[0.53-0.75]	0.0360114	0.309473	0.291667	0.0416667	0.47[0.32-0.62]	0.679331	0.856955	0.333333	0.190476
S100A11	0.61[0.51-0.71]	0.034976	0.0916038	0.341463	0.219512	0.55[0.42-0.68]	0.496027	0.703132	0.217391	0	0.49[0.37-0.6]	0.810031	0.913975	0.258065	0.16129	S100A11	0.56[0.31-0.81]	0.556005	0.867894	0.444444	0.111111	0.55[0.44-0.67]	0.406878	0.754935	0.166667	0.0416667	0.66[0.53-0.78]	0.0254227	0.211856	0.380952	0.142857
S100A4	0.63[0.53-0.72]	0.0189382	0.0582943	0.292683	0.146341	0.69[0.59-0.79]	0.00449953	0.042668	0.478261	0.130435	0.67[0.56-0.77]	0.00570207	0.0560025	0.548387	0.0967742	S100A4	0.57[0.36-0.78]	0.499541	0.867894	0.333333	0.222222	0.53[0.41-0.65]	0.679499	0.873188	0.208333	0.0416667	0.62[0.5-0.75]	0.0732459	0.314728	0.333333	0.142857
SCAMP3	0.6[0.49-0.71]	0.0636675	0.148378	0.317073	0.243902	0.57[0.45-0.7]	0.294954	0.526704	0.173913	0.130435	0.48[0.35-0.6]	0.68199	0.84863	0.290323	0.193548	SCAMP3	0.64[0.49-0.79]	0.165065	0.67612	0.111111	0.111111	0.51[0.38-0.65]	0.839984	0.925626	0.208333	0.166667	0.55[0.41-0.69]	0.486628	0.746307	0.285714	0.142857
SCF	0.56[0.45-0.67]	0.23836	0.399689	0.292683	0.170732	0.64[0.51-0.77]	0.0339379	0.155549	0.434783	0.217391	0.61[0.49-0.73]	0.0656013	0.301786	0.322581	0.129032	SCF	0.5[0.26-0.73]	0.969838	0.984153	0.333333	0.111111	0.64[0.52-0.76]	0.0328366	0.295833	0.25	0.125	0.53[0.41-0.66]	0.626036	0.848079	0.190476	0.0952381
SCGB3A2	0.54[0.43-0.65]	0.458209	0.628785	0.341463	0.243902	0.52[0.37-0.66]	0.818791	0.900671	0.304348	0.217391	0.55[0.42-0.67]	0.441105	0.739658	0.290323	0.16129	SCGB3A2	0.7[0.54-0.87]	0.0439221	0.644991	0.333333	0.333333	0.53[0.41-0.66]	0.5996	0.83582	0.166667	0.125	0.5[0.36-0.65]	0.954439	0.983036	0.285714	0.285714
SELE	0.48[0.37-0.59]	0.734725	0.830016	0.243902	0.146341	0.67[0.54-0.79]	0.0135972	0.0912009	0.434783	0.304348	0.56[0.44-0.67]	0.35585	0.661209	0.258065	0.193548	SELE	0.61[0.42-0.8]	0.277593	0.713441	0.222222	0	0.62[0.49-0.75]	0.0730729	0.391732	0.375	0.125	0.61[0.47-0.75]	0.114978	0.382116	0.238095	0.190476
SELP	0.51[0.41-0.62]	0.81535	0.893312	0.146341	0.146341	0.55[0.43-0.68]	0.447672	0.658341	0.130435	0	0.5[0.37-0.63]	0.956431	0.985088	0.322581	0.290323	SELP	0.55[0.39-0.71]	0.607839	0.867894	0.111111	0.111111	0.48[0.36-0.61]	0.810958	0.917345	0.208333	0.125	0.6[0.49-0.71]	0.145609	0.412809	0.190476	0.047619
SEZ6L	0.65[0.55-0.75]	0.00510919	0.022302	0.341463	0.268293	0.62[0.47-0.76]	0.0793878	0.242574	0.478261	0.217391	0.63[0.52-0.74]	0.0340256	0.203414	0.354839	0.258065	SEZ6L	0.55[0.31-0.79]	0.638392	0.882201	0.222222	0.222222	0.69[0.57-0.81]	0.00353551	0.0949079	0.5	0.291667	0.74[0.63-0.85]	<0.005	0.0254099	0.571429	0.285714
SH2B3	0.49[0.38-0.6]	0.885312	0.940424	0.292683	0.146341	0.63[0.5-0.76]	0.0526807	0.207389	0.347826	0.217391	0.53[0.41-0.65]	0.622932	0.823588	0.290323	0.0967742	SH2B3	0.63[0.45-0.82]	0.184656	0.67612	0.333333	0	0.5[0.37-0.63]	0.987515	0.991119	0.25	0.25	0.56[0.45-0.67]	0.40235	0.690004	0.047619	0
SH2D1A	0.5[0.4-0.6]	0.992682	1	0.146341	0.097561	0.63[0.52-0.74]	0.049895	0.207389	0.304348	0.130435	0.59[0.48-0.71]	0.110441	0.410422	0.322581	0.322581	SH2D1A	0.67[0.51-0.83]	0.0950927	0.67612	0.444444	0.111111	0.55[0.41-0.69]	0.428288	0.754935	0.375	0.166667	0.73[0.62-0.83]	0.00115456	0.039688	0.52381	0.0952381
SHPS.1	0.56[0.45-0.67]	0.26781	0.433222	0.341463	0.219512	0.5[0.36-0.63]	0.989555	0.993166	0.217391	0.130435	0.49[0.37-0.61]	0.839805	0.931235	0.258065	0.129032	SHPS.1	0.55[0.32-0.79]	0.615416	0.867894	0.444444	0.111111	0.62[0.49-0.75]	0.074073	0.391732	0.375	0.208333	0.6[0.47-0.73]	0.15514	0.435341	0.190476	0.142857
SIT1	0.64[0.54-0.74]	0.00929849	0.0345552	0.414634	0.195122	0.55[0.43-0.67]	0.479605	0.686936	0.173913	0.130435	0.57[0.44-0.69]	0.2604	0.60276	0.387097	0.225806	SIT1	0.73[0.57-0.89]	0.0242387	0.644991	0.555556	0.111111	0.57[0.44-0.7]	0.275359	0.692225	0.291667	0.166667	0.74[0.64-0.84]	<0.005	0.0254099	0.333333	0.190476
SPARC	0.58[0.47-0.69]	0.137915	0.265222	0.292683	0.243902	0.51[0.38-0.64]	0.890667	0.949355	0.26087	0.0869565	0.51[0.38-0.63]	0.932515	0.982534	0.322581	0.16129	SPARC	0.64[0.49-0.8]	0.152301	0.67612	0.333333	0.111111	0.58[0.46-0.7]	0.222161	0.649938	0.25	0.166667	0.6[0.49-0.71]	0.159082	0.441894	0.190476	0.0952381
SPON1	0.5[0.39-0.61]	0.981725	0.996215	0.268293	0.195122	0.62[0.48-0.75]	0.0815727	0.24408	0.347826	0.347826	0.53[0.41-0.65]	0.638365	0.828067	0.129032	0.129032	SPON1	0.56[0.36-0.75]	0.508294	0.867894	0.222222	0.111111	0.44[0.34-0.54]	0.259125	0.692225	0.75	0.75	0.47[0.37-0.58]	0.65713	0.85241	0.619048	0.619048
SPRY2	0.52[0.41-0.64]	0.663558	0.783169	0.317073	0.146341	0.61[0.49-0.74]	0.0875567	0.253454	0.304348	0.217391	0.5[0.38-0.61]	0.943379	0.984292	0.225806	0.129032	SPRY2	0.69[0.51-0.86]	0.0475975	0.644991	0.444444	0.222222	0.59[0.48-0.71]	0.134216	0.576709	0.291667	0.125	0.59[0.46-0.71]	0.185347	0.485434	0.238095	0.0952381
SRPK2	0.53[0.42-0.63]	0.643737	0.766354	0.195122	0.146341	0.62[0.51-0.73]	0.0718497	0.237086	0.217391	0.130435	0.56[0.45-0.67]	0.317413	0.637144	0.290323	0.129032	SRPK2	0.66[0.54-0.78]	0.100552	0.67612	0.222222	0.111111	0.57[0.45-0.69]	0.287946	0.692225	0.25	0.0416667	0.63[0.52-0.74]	0.0609919	0.285313	0.142857	0.0952381
ST2	0.6[0.5-0.71]	0.0556168	0.136559	0.341463	0.268293	0.69[0.55-0.83]	0.00508558	0.045114	0.478261	0.391304	0.49[0.36-0.61]	0.810031	0.913975	0.258065	0.258065	ST2	0.55[0.34-0.76]	0.615416	0.867894	0.222222	0.111111	0.55[0.4-0.69]	0.488485	0.790196	0.291667	0.25	0.62[0.49-0.75]	0.0871482	0.357698	0.333333	0.142857
STC1	0.53[0.41-0.65]	0.559338	0.70177	0.390244	0.219512	0.67[0.55-0.79]	0.010786	0.0847433	0.434783	0.26087	0.5[0.38-0.62]	0.97385	0.988224	0.258065	0.0967742	STC1	0.62[0.42-0.83]	0.22422	0.685118	0.444444	0.222222	0.57[0.44-0.71]	0.270131	0.692225	0.25	0.208333	0.56[0.42-0.7]	0.406475	0.690004	0.238095	0.142857
SYND1	0.59[0.47-0.71]	0.0842955	0.185451	0.390244	0.268293	0.76[0.64-0.88]	<0.001	0.00187979	0.652174	0.434783	0.56[0.43-0.69]	0.279369	0.614611	0.419355	0.225806	SYND1	0.52[0.24-0.79]	0.884043	0.960916	0.444444	0.222222	0.56[0.43-0.7]	0.337122	0.697056	0.291667	0.0833333	0.55[0.41-0.7]	0.469946	0.746307	0.285714	0.190476
t.PA	0.47[0.36-0.57]	0.533452	0.682322	0.243902	0.170732	0.76[0.64-0.87]	<0.001	0.00206861	0.565217	0.434783	0.58[0.46-0.69]	0.199184	0.553289	0.354839	0.129032	t.PA	0.64[0.46-0.82]	0.161801	0.67612	0.222222	0.222222	0.66[0.53-0.78]	0.0177804	0.203734	0.416667	0.291667	0.51[0.35-0.68]	0.853352	0.938687	0.333333	0.238095
TANK	0.52[0.41-0.62]	0.762482	0.852369	0.243902	0.097561	0.59[0.47-0.7]	0.190479	0.384029	0.26087	0.0434783	0.54[0.42-0.66]	0.460783	0.754258	0.290323	0.16129	TANK	0.69[0.52-0.87]	0.0524405	0.644991	0.555556	0.111111	0.53[0.4-0.67]	0.605825	0.83582	0.25	0.0416667	0.59[0.47-0.72]	0.191516	0.496857	0.238095	0.142857
TCL1A	0.63[0.53-0.73]	0.0150384	0.0504335	0.365854	0.219512	0.67[0.56-0.78]	0.012869	0.0884747	0.347826	0.173913	0.67[0.56-0.77]	0.00481627	0.0509413	0.419355	0.193548	TCL1A	0.44[0.25-0.62]	0.534471	0.867894	0.222222	0.222222	0.57[0.42-0.71]	0.309733	0.695563	0.375	0.208333	0.58[0.45-0.71]	0.232839	0.520576	0.333333	0.238095
TFF3	0.77[0.68-0.85]	<0.001	<0.001	0.609756	0.341463	0.77[0.67-0.87]	<0.001	0.0013437	0.478261	0.304348	0.73[0.62-0.84]	0.00011733	0.0026888	0.612903	0.419355	TFF3	0.63[0.42-0.84]	0.208175	0.67825	0.222222	0.222222	0.67[0.56-0.78]	0.00851103	0.140933	0.375	0.208333	0.61[0.45-0.76]	0.126226	0.390024	0.428571	0.190476
TFPI	0.57[0.46-0.68]	0.212951	0.368312	0.341463	0.170732	0.63[0.49-0.77]	0.0518864	0.207389	0.478261	0.347826	0.51[0.38-0.63]	0.887043	0.948718	0.258065	0.193548	TFPI	0.66[0.46-0.85]	0.118502	0.67612	0.333333	0.222222	0.71[0.6-0.83]	0.00133253	0.0916117	0.541667	0.375	0.64[0.52-0.76]	0.0427084	0.271107	0.238095	0.142857
TFPI.2	0.74[0.65-0.83]	<0.001	<0.001	0.560976	0.292683	0.81[0.72-0.9]	<0.001	<0.001	0.652174	0.434783	0.48[0.36-0.6]	0.743064	0.878118	0.258065	0.16129	TFPI.2	0.56[0.33-0.79]	0.570593	0.867894	0.333333	0.333333	0.63[0.51-0.75]	0.0492603	0.338665	0.333333	0.25	0.59[0.46-0.71]	0.212453	0.50366	0.190476	0.0952381
TGF.alpha	0.59[0.49-0.69]	0.0842959	0.185451	0.268293	0.243902	0.55[0.43-0.68]	0.428343	0.650797	0.0869565	0.0434783	0.56[0.44-0.68]	0.313462	0.637144	0.322581	0.258065	TGF.alpha	0.65[0.4-0.9]	0.13742	0.67612	0.444444	0.444444	0.59[0.46-0.72]	0.159372	0.580369	0.291667	0.166667	0.63[0.48-0.77]	0.0680156	0.296894	0.428571	0.285714
TGFR.2	0.7[0.6-0.8]	<0.001	0.0018848	0.463415	0.292683	0.63[0.5-0.77]	0.045886	0.197164	0.304348	0.173913	0.54[0.42-0.66]	0.501591	0.763164	0.193548	0.0645161	TGFR.2	0.59[0.34-0.83]	0.396401	0.813509	0.444444	0.111111	0.65[0.52-0.77]	0.0259295	0.254664	0.375	0.166667	0.59[0.45-0.73]	0.207564	0.50366	0.285714	0.285714
TIMP4	0.53[0.42-0.64]	0.624166	0.754052	0.292683	0.195122	0.5[0.37-0.63]	0.979112	0.993166	0.173913	0.130435	0.6[0.47-0.73]	0.0967438	0.385573	0.451613	0.354839	TIMP4	0.55[0.29-0.82]	0.607839	0.867894	0.444444	0.333333	0.52[0.38-0.65]	0.78219	0.917345	0.291667	0.208333	0.53[0.37-0.68]	0.719144	0.883067	0.285714	0.238095
TLR3	0.55[0.45-0.66]	0.32263	0.490185	0.317073	0.195122	0.54[0.4-0.68]	0.560184	0.754582	0.217391	0.0869565	0.59[0.47-0.72]	0.114359	0.419315	0.387097	0.290323	TLR3	0.62[0.47-0.78]	0.220129	0.680174	0.222222	0.111111	0.46[0.33-0.6]	0.582438	0.833448	0.291667	0.0833333	0.47[0.32-0.61]	0.650041	0.851244	0.380952	0.285714
TLT.2	0.51[0.39-0.62]	0.869067	0.933568	0.243902	0.195122	0.54[0.4-0.68]	0.54269	0.73881	0.217391	0.0869565	0.58[0.46-0.71]	0.155473	0.489349	0.387097	0.290323	TLT.2	0.54[0.31-0.77]	0.677461	0.908789	0.333333	0.222222	0.47[0.34-0.59]	0.63017	0.839003	0.208333	0.125	0.57[0.45-0.69]	0.314958	0.581298	0.142857	0
TNF.R1	0.69[0.59-0.79]	<0.001	0.00301288	0.439024	0.341463	0.76[0.65-0.87]	<0.001	0.00206861	0.478261	0.347826	0.62[0.49-0.75]	0.0461399	0.253769	0.419355	0.258065	TNF.R1	0.66[0.41-0.91]	0.11349	0.67612	0.555556	0.333333	0.54[0.42-0.66]	0.578183	0.833448	0.166667	0.0416667	0.55[0.41-0.69]	0.45561	0.731698	0.285714	0.190476
TNF.R2	0.73[0.63-0.82]	<0.001	<0.001	0.560976	0.365854	0.72[0.61-0.83]	0.0010896	0.0142685	0.478261	0.26087	0.62[0.49-0.75]	0.0492069	0.255319	0.483871	0.225806	TNF.R2	0.62[0.38-0.86]	0.241129	0.698006	0.444444	0.333333	0.52[0.4-0.65]	0.725574	0.908669	0.25	0.0416667	0.59[0.46-0.72]	0.1957	0.49831	0.285714	0.0952381
TNFRSF10C	0.51[0.41-0.62]	0.79409	0.877007	0.195122	0.097561	0.49[0.36-0.61]	0.8392	0.912174	0.130435	0.130435	0.58[0.46-0.69]	0.189791	0.543673	0.258065	0.193548	TNFRSF10C	0.58[0.34-0.82]	0.446275	0.840587	0.333333	0.222222	0.56[0.43-0.68]	0.382723	0.741189	0.25	0.0833333	0.53[0.41-0.65]	0.64521	0.851244	0.0952381	0
TNFRSF14	0.63[0.52-0.73]	0.0200113	0.0598162	0.390244	0.341463	0.51[0.39-0.63]	0.875168	0.940122	0.130435	0.130435	0.56[0.43-0.69]	0.299256	0.637144	0.419355	0.193548	TNFRSF14	0.57[0.36-0.78]	0.513366	0.867894	0.333333	0.222222	0.57[0.45-0.7]	0.270131	0.692225	0.208333	0.208333	0.58[0.46-0.71]	0.225038	0.520045	0.238095	0.142857
TNFRSF19	0.62[0.51-0.73]	0.023135	0.066272	0.390244	0.268293	0.52[0.38-0.66]	0.793453	0.886991	0.217391	0.130435	0.53[0.4-0.65]	0.662062	0.839019	0.258065	0.16129	TNFRSF19	0.49[0.24-0.75]	0.952619	0.9775	0.333333	0.333333	0.57[0.43-0.71]	0.286657	0.692225	0.291667	0.25	0.64[0.51-0.78]	0.0381164	0.259878	0.333333	0.238095
TNFRSF4	0.67[0.57-0.77]	0.00150741	0.00782146	0.463415	0.243902	0.6[0.46-0.73]	0.146183	0.329511	0.347826	0.217391	0.52[0.39-0.64]	0.782626	0.902927	0.225806	0.16129	TNFRSF4	0.56[0.34-0.78]	0.563277	0.867894	0.222222	0.222222	0.54[0.42-0.67]	0.508191	0.803176	0.166667	0.125	0.54[0.4-0.69]	0.547454	0.788219	0.285714	0.190476
TNFRSF6B	0.71[0.62-0.81]	<0.001	0.000708432	0.463415	0.317073	0.62[0.49-0.75]	0.0782731	0.241855	0.347826	0.173913	0.55[0.43-0.68]	0.376126	0.684997	0.322581	0.0645161	TNFRSF6B	0.53[0.3-0.76]	0.774656	0.934344	0.333333	0.222222	0.57[0.44-0.69]	0.312701	0.695563	0.291667	0.166667	0.53[0.38-0.68]	0.626036	0.848079	0.285714	0.190476
TNFSF13	0.71[0.62-0.81]	<0.001	0.000708432	0.439024	0.268293	0.57[0.44-0.69]	0.329406	0.559177	0.26087	0.0869565	0.55[0.43-0.68]	0.364454	0.668166	0.387097	0.225806	TNFSF13	0.65[0.44-0.86]	0.140303	0.67612	0.444444	0.222222	0.5[0.37-0.62]	0.947988	0.972749	0.208333	0.208333	0.61[0.48-0.74]	0.108914	0.382116	0.380952	0.190476
TNFSF13B	0.6[0.5-0.71]	0.0586069	0.141376	0.243902	0.170732	0.63[0.5-0.75]	0.0602967	0.221088	0.304348	0.0869565	0.54[0.42-0.65]	0.522687	0.772791	0.16129	0.0967742	TNFSF13B	0.63[0.42-0.83]	0.212107	0.67825	0.333333	0.333333	0.67[0.56-0.78]	0.00949167	0.140933	0.333333	0.125	0.5[0.36-0.63]	0.981231	0.992054	0.238095	0.0952381
TPSAB1	0.51[0.41-0.61]	0.88712	0.940424	0.121951	0.0487805	0.54[0.41-0.66]	0.586927	0.761344	0.217391	0.130435	0.46[0.34-0.59]	0.547863	0.784699	0.290323	0.193548	TPSAB1	0.61[0.38-0.85]	0.272841	0.713025	0.444444	0.222222	0.59[0.45-0.73]	0.178607	0.591769	0.291667	0.166667	0.71[0.58-0.85]	0.00225099	0.0687802	0.52381	0.333333
TR	0.81[0.73-0.89]	<0.001	<0.001	0.658537	0.585366	0.61[0.47-0.75]	0.0950866	0.265074	0.347826	0.217391	0.6[0.49-0.72]	0.0882774	0.361147	0.322581	0.193548	TR	0.7[0.48-0.92]	0.0474319	0.644991	0.555556	0.333333	0.74[0.62-0.86]	<0.005	0.0406773	0.583333	0.458333	0.78[0.68-0.88]	<0.005	<0.01	0.52381	0.428571
TR.AP	0.73[0.63-0.83]	<0.001	<0.001	0.585366	0.463415	0.61[0.47-0.75]	0.103127	0.275338	0.347826	0.173913	0.58[0.46-0.71]	0.158677	0.489349	0.290323	0.193548	TR.AP	0.48[0.31-0.65]	0.824727	0.944999	0.111111	0.111111	0.53[0.4-0.66]	0.665897	0.859727	0.166667	0.0833333	0.58[0.46-0.7]	0.25739	0.543646	0.190476	0.0952381
TRAF2	0.52[0.41-0.63]	0.690354	0.796283	0.268293	0.146341	0.52[0.38-0.66]	0.768332	0.88244	0.217391	0	0.57[0.45-0.69]	0.267406	0.60276	0.322581	0.0645161	TRAF2	0.59[0.38-0.81]	0.350049	0.773994	0.333333	0.222222	0.45[0.31-0.59]	0.431919	0.754935	0.291667	0.25	0.48[0.32-0.64]	0.764857	0.885972	0.380952	0.238095
TRAIL	0.72[0.63-0.82]	<0.001	<0.001	0.439024	0.341463	0.57[0.43-0.71]	0.291948	0.524742	0.434783	0.173913	0.65[0.54-0.76]	0.0136368	0.107146	0.322581	0.225806	TRAIL	0.65[0.46-0.84]	0.140303	0.67612	0.444444	0.222222	0.63[0.5-0.76]	0.0529574	0.346745	0.291667	0.208333	0.7[0.58-0.81]	0.00480694	0.108515	0.380952	0.190476
TREM1	0.59[0.48-0.69]	0.103075	0.216378	0.268293	0.195122	0.48[0.34-0.62]	0.773338	0.88244	0.304348	0.130435	0.54[0.41-0.66]	0.533404	0.777238	0.290323	0.193548	TREM1	0.69[0.49-0.9]	0.0538046	0.644991	0.555556	0.333333	0.54[0.41-0.67]	0.540568	0.819315	0.208333	0.166667	0.52[0.38-0.66]	0.76999	0.885972	0.190476	0.142857
TRIM21	0.52[0.41-0.62]	0.748566	0.840227	0.195122	0.097561	0.52[0.4-0.65]	0.713947	0.857361	0.26087	0.0869565	0.54[0.42-0.66]	0.501591	0.763164	0.225806	0.129032	TRIM21	0.61[0.44-0.78]	0.268143	0.713025	0.222222	0.111111	0.59[0.48-0.71]	0.153919	0.580369	0.166667	0.125	0.63[0.5-0.76]	0.0549837	0.283535	0.333333	0.190476
TRIM5	0.47[0.36-0.59]	0.627397	0.754052	0.292683	0.219512	0.54[0.41-0.67]	0.529743	0.732057	0.26087	0.130435	0.52[0.4-0.64]	0.726596	0.877483	0.290323	0.0967742	TRIM5	0.59[0.41-0.78]	0.351816	0.773994	0.222222	0.222222	0.49[0.36-0.61]	0.871336	0.939676	0.208333	0.208333	0.5[0.37-0.63]	0.978504	0.992054	0.142857	0.142857
TXLNA	0.56[0.45-0.67]	0.246664	0.406183	0.268293	0.219512	0.6[0.48-0.73]	0.130518	0.312109	0.26087	0.173913	0.53[0.4-0.65]	0.646292	0.834415	0.193548	0.16129	TXLNA	0.64[0.5-0.79]	0.158586	0.67612	0.111111	0.111111	0.54[0.41-0.67]	0.54882	0.819315	0.208333	0.0416667	0.6[0.49-0.71]	0.143758	0.411806	0.190476	0.047619
U.PAR	0.6[0.5-0.7]	0.0586069	0.141376	0.268293	0.121951	0.65[0.53-0.76]	0.0283209	0.146948	0.434783	0.130435	0.59[0.47-0.7]	0.143148	0.463125	0.290323	0.193548	U.PAR	0.66[0.43-0.88]	0.115975	0.67612	0.444444	0.444444	0.58[0.45-0.7]	0.254271	0.692225	0.291667	0.25	0.58[0.46-0.71]	0.230218	0.520576	0.285714	0.142857
uPA	0.6[0.5-0.7]	0.061094	0.143597	0.268293	0.219512	0.52[0.38-0.66]	0.803564	0.891049	0.217391	0.173913	0.54[0.43-0.66]	0.467458	0.756182	0.129032	0.0967742	uPA	0.5[0.34-0.66]	0.99569	0.99569	0.111111	0	0.53[0.41-0.65]	0.647933	0.852543	0.0833333	0.0833333	0.6[0.47-0.74]	0.133028	0.402007	0.380952	0.142857
VEGFA	0.72[0.63-0.81]	<0.001	<0.001	0.463415	0.341463	0.62[0.49-0.75]	0.0728892	0.237086	0.347826	0.217391	0.63[0.51-0.74]	0.0300874	0.195767	0.322581	0.290323	VEGFA	0.7[0.56-0.85]	0.0439221	0.644991	0.444444	0.222222	0.56[0.44-0.68]	0.372646	0.726792	0.125	0.0833333	0.51[0.38-0.64]	0.842821	0.93458	0.142857	0.0952381
VEGFR.2	0.63[0.53-0.74]	0.0125758	0.0443379	0.463415	0.170732	0.54[0.39-0.68]	0.584676	0.761344	0.26087	0.130435	0.63[0.52-0.74]	0.0292675	0.195767	0.354839	0.16129	VEGFR.2	0.65[0.47-0.83]	0.131792	0.67612	0.333333	0.111111	0.57[0.44-0.7]	0.292314	0.692986	0.375	0.166667	0.53[0.39-0.67]	0.669511	0.854672	0.238095	0.142857
VEGFR.3	0.63[0.53-0.74]	0.014114	0.0479179	0.390244	0.195122	0.59[0.44-0.74]	0.179637	0.371431	0.391304	0.347826	0.5[0.39-0.62]	0.969494	0.988224	0.129032	0.129032	VEGFR.3	0.53[0.34-0.73]	0.749954	0.934344	0.222222	0.222222	0.56[0.44-0.68]	0.369324	0.726792	0.25	0.125	0.67[0.55-0.78]	0.0174981	0.172073	0.380952	0.142857
VIM	0.62[0.53-0.72]	0.0217857	0.06442	0.268293	0.170732	0.5[0.37-0.63]	0.984333	0.993166	0.217391	0.173913	0.48[0.35-0.6]	0.677987	0.847483	0.258065	0.129032	VIM	0.64[0.43-0.85]	0.165065	0.67612	0.444444	0.222222	0.65[0.53-0.78]	0.0190113	0.209125	0.5	0.291667	0.57[0.45-0.7]	0.292834	0.573103	0.238095	0
vWF	0.49[0.38-0.61]	0.923394	0.951061	0.268293	0.170732	0.71[0.58-0.84]	0.00191787	0.0210965	0.478261	0.347826	0.6[0.48-0.72]	0.0893018	0.361147	0.290323	0.193548	vWF	0.56[0.37-0.76]	0.527388	0.867894	0.333333	0.111111	0.56[0.44-0.69]	0.330905	0.695841	0.25	0.208333	0.59[0.45-0.72]	0.209998	0.50366	0.238095	0.238095
WFDC2	0.68[0.57-0.78]	0.00104329	0.00585519	0.463415	0.414634	0.7[0.59-0.82]	0.00233642	0.0247122	0.391304	0.26087	0.66[0.56-0.77]	0.00609568	0.0578039	0.387097	0.322581	WFDC2	0.63[0.41-0.84]	0.200474	0.676894	0.444444	0.333333	0.54[0.41-0.67]	0.532378	0.817899	0.25	0.125	0.51[0.37-0.65]	0.906363	0.951335	0.238095	0.142857
WIF.1	0.62[0.52-0.73]	0.0228596	0.0661726	0.365854	0.219512	0.52[0.37-0.68]	0.713947	0.857361	0.347826	0.217391	0.52[0.4-0.64]	0.780529	0.902927	0.16129	0.0645161	WIF.1	0.56[0.38-0.73]	0.585361	0.867894	0.111111	0	0.58[0.46-0.7]	0.234149	0.677799	0.166667	0.0416667	0.57[0.44-0.7]	0.311732	0.581298	0.285714	0.0952381
WISP.1	0.62[0.5-0.73]	0.0299726	0.0824245	0.463415	0.317073	0.66[0.55-0.77]	0.0178098	0.108837	0.304348	0.0869565	0.48[0.36-0.6]	0.776339	0.902927	0.258065	0.129032	WISP.1	0.54[0.31-0.77]	0.677461	0.908789	0.333333	0.111111	0.63[0.51-0.75]	0.0492603	0.338665	0.291667	0.125	0.64[0.52-0.76]	0.0477598	0.271107	0.285714	0.238095
X5..NT	0.63[0.52-0.73]	0.0188223	0.0582943	0.317073	0.219512	0.56[0.43-0.69]	0.349255	0.57512	0.26087	0.130435	0.47[0.35-0.59]	0.569909	0.795559	0.258065	0.16129	X5..NT	0.62[0.42-0.81]	0.254387	0.706631	0.333333	0.222222	0.56[0.42-0.7]	0.372646	0.726792	0.375	0.166667	0.69[0.55-0.82]	0.00710282	0.108515	0.52381	0.380952
XPNPEP2	0.65[0.55-0.74]	0.00626325	0.0260969	0.390244	0.170732	0.63[0.5-0.76]	0.0526803	0.207389	0.347826	0.130435	0.57[0.46-0.67]	0.262721	0.60276	0.193548	0.0645161	XPNPEP2	0.52[0.32-0.71]	0.858522	0.95199	0.222222	0.111111	0.57[0.44-0.7]	0.303852	0.695563	0.25	0.208333	0.53[0.4-0.67]	0.654887	0.85241	0.285714	0.047619
ZBTB16	0.49[0.39-0.6]	0.910671	0.945036	0.195122	0.146341	0.61[0.48-0.74]	0.104506	0.276339	0.347826	0.0869565	0.55[0.43-0.66]	0.415619	0.727995	0.225806	0.0645161	ZBTB16	0.61[0.44-0.78]	0.274839	0.713025	0.222222	0.111111	0.53[0.41-0.66]	0.614591	0.83582	0.25	0.25	0.52[0.4-0.65]	0.753209	0.883067	0.190476	0.190476
Abbreviations: AUC- Area under the Receiver Operating Curve; CRC- Colorectal Cancer; 95% CI- 95 % Confidence Interval; p_value- apparent p-values without any adjustments; p_valueadj- p-value after adjustment for multiple testing by Benjamini Hochberg method; Se- Sensitivity; Sp- Specificity.
